# Supplementary material for: Alternative splicing is a driving force that tunes metabolic adaptations to virulence traits in the dermatophyte Trichophyton rubrum
Source: Front Cell Infect Microbiol. 2025 Sep 10;15:1645525. doi: 10.3389/fcimb.2025.1645525 (PMC12457390; doi:10.3389/fcimb.2025.1645525)
Supplement: Supplementary file 1 [file Table1.xlsx]

## Sheet: summary-24h
ID	event	locus	logFC	pvalue
TERG_00002:I001	-	TERG_00002	0.031633	0.975384
TERG_00002:I002	-	TERG_00002	-0.350772	0.62352
TERG_00002:I003	-	TERG_00002	-1.59652	0.0115429
TERG_00002:I004	-	TERG_00002	-5.21156	1.76425e-12
TERG_00003:I001	-	TERG_00003	0.246503	0.632176
TERG_00003:I002	-	TERG_00003	-0.552129	0.181768
TERG_00008:I001	-	TERG_00008	-1.17443	0.0515832
TERG_00008:I002	-	TERG_00008	-0.629205	0.0721461
TERG_00008:I003	-	TERG_00008	-1.01638	0.00160155
TERG_00008:I004	-	TERG_00008	-1.01444	0.0128155
TERG_00008:I005	-	TERG_00008	-0.367414	0.230629
TERG_00009:I001	-	TERG_00009	-0.50405	0.497873
TERG_00009:I002	-	TERG_00009	-0.410925	0.435258
TERG_00011:I001	-	TERG_00011	-0.959129	0.156506
TERG_00011:I003	-	TERG_00011	-1.07856	0.0606353
TERG_00014:I001	-	TERG_00014	-0.54687	0.471591
TERG_00015:I001	-	TERG_00015	-0.0959793	0.85223
TERG_00015:I002	-	TERG_00015	0.200191	0.669165
TERG_00015:I003	-	TERG_00015	0.0455175	0.955021
TERG_00015:I004	-	TERG_00015	-1.93764	0.00507653
TERG_00017:I001	-	TERG_00017	0.0287781	0.916108
TERG_00017:I002	-	TERG_00017	0.253343	0.429241
TERG_00020:I001	-	TERG_00020	0.118376	0.677377
TERG_00020:I002	-	TERG_00020	0.264849	0.357995
TERG_00021:I002	-	TERG_00021	-0.512659	0.139108
TERG_00023:I001	-	TERG_00023	0.304874	0.359471
TERG_00023:I002	-	TERG_00023	-0.233675	0.528876
TERG_00023:I003	-	TERG_00023	-0.0753549	0.89332
TERG_00023:I004	-	TERG_00023	-0.566705	0.083493
TERG_00023:I005	-	TERG_00023	-0.323805	0.452361
TERG_00024:I001	-	TERG_00024	-0.267483	0.445727
TERG_00024:I003	-	TERG_00024	-1.24588	0.020676
TERG_00029:I001	-	TERG_00029	-0.254565	0.499082
TERG_00049:E003	IR	TERG_00049	-0.0241871	0.951342
TERG_00049:I001	-	TERG_00049	0.341681	0.351146
TERG_00051:I003	-	TERG_00051	0.272273	0.651859
TERG_00051:I004	-	TERG_00051	-0.731371	0.243247
TERG_00051:I007	-	TERG_00051	0.397085	0.357105
TERG_00052:I003	-	TERG_00052	1.07806	0.059384
TERG_00052:I004	-	TERG_00052	-0.112823	0.86173
TERG_00052:I007	-	TERG_00052	0.0493468	0.845583
TERG_00054:I001	-	TERG_00054	-1.06885	0.0602082
TERG_00054:I002	-	TERG_00054	-0.533959	0.16362
TERG_00057:I001	-	TERG_00057	0.175445	0.827462
TERG_00061:I001	-	TERG_00061	0.181085	0.52303
TERG_00061:I002	-	TERG_00061	-0.191982	0.599954
TERG_00061:I003	-	TERG_00061	0.371232	0.289083
TERG_00068:I001	-	TERG_00068	0.160208	0.698238
TERG_00071:I001	-	TERG_00071	-0.99746	0.127218
TERG_00071:I002	-	TERG_00071	-0.419877	0.457652
TERG_00072:E003	IR	TERG_00072	-0.560849	0.178351
TERG_00072:I001	-	TERG_00072	-0.109286	0.92287
TERG_00075:I001	-	TERG_00075	0.059117	0.926562
TERG_00075:I002	-	TERG_00075	-1.84079	0.0263598
TERG_00076:I001	-	TERG_00076	-1.04495	0.0305423
TERG_00076:I002	-	TERG_00076	-2.07046	0.0100287
TERG_00078:I002	-	TERG_00078	-0.455495	0.215952
TERG_00084:E002	IR	TERG_00084	-0.368567	0.458102
TERG_00084:E004	IR*	TERG_00084	-0.293542	0.388017
TERG_00087:I001	-	TERG_00087	0.0737148	0.87918
TERG_00087:I002	-	TERG_00087	0.226244	0.745876
TERG_00089:I001	-	TERG_00089	1.44409	2.00438e-05
TERG_00089:I002	-	TERG_00089	1.39303	0.00062179
TERG_00090:I001	-	TERG_00090	-0.0311545	0.903211
TERG_00093:I001	-	TERG_00093	2.7939	0.00390441
TERG_00093:I002	-	TERG_00093	-0.657556	0.298434
TERG_00093:I003	-	TERG_00093	-0.856381	0.259924
TERG_00096:E002	IR	TERG_00096	0.021767	0.969672
TERG_00098:I002	-	TERG_00098	-1.74963	0.00546444
TERG_00098:I003	-	TERG_00098	-1.47448	0.0853023
TERG_00098:I004	-	TERG_00098	0.246649	0.450754
TERG_00098:I005	-	TERG_00098	-0.0382747	0.894142
TERG_00099:I001	-	TERG_00099	-0.551289	0.109197
TERG_00099:I003	-	TERG_00099	-1.32472	0.11236
TERG_00100:I001	-	TERG_00100	0.426679	0.428796
TERG_00100:I002	-	TERG_00100	0.513114	0.146438
TERG_00100:I003	-	TERG_00100	0.318743	0.434178
TERG_00102:I001	-	TERG_00102	0.582269	0.128455
TERG_00102:I002	-	TERG_00102	-0.445252	0.166516
TERG_00102:I003	-	TERG_00102	-0.173517	0.667385
TERG_00102:I005	-	TERG_00102	0.373134	0.343056
TERG_00107:I001	-	TERG_00107	0.737046	0.170662
TERG_00111:I001	-	TERG_00111	0.333976	0.541128
TERG_00111:I002	-	TERG_00111	-0.0849457	0.838114
TERG_00114:I003	-	TERG_00114	-0.0228683	0.970592
TERG_00114:I004	-	TERG_00114	0.294983	0.481096
TERG_00114:I005	-	TERG_00114	0.568852	0.139373
TERG_00114:I006	-	TERG_00114	0.293155	0.410719
TERG_00118:E005	IR	TERG_00118	-0.264082	0.4103
TERG_00118:I001	-	TERG_00118	-0.225728	0.373186
TERG_00118:I002	-	TERG_00118	-1.79361	0.0219861
TERG_00122:I002	-	TERG_00122	-0.244191	0.610862
TERG_00122:I003	-	TERG_00122	0.898164	0.116452
TERG_00124:I003	-	TERG_00124	-0.099177	0.728182
TERG_00138:E002	IR	TERG_00138	-0.933508	0.0820442
TERG_00138:I002	-	TERG_00138	-0.919821	0.061263
TERG_00139:I001	-	TERG_00139	-0.364663	0.485621
TERG_00139:I002	-	TERG_00139	-0.70021	0.0621837
TERG_00141:I002	-	TERG_00141	-0.988111	0.0896177
TERG_00143:I001	-	TERG_00143	-0.859124	0.0596708
TERG_00143:I003	-	TERG_00143	0.472582	0.309192
TERG_00143:I004	-	TERG_00143	0.588526	0.13611
TERG_00146:I001	-	TERG_00146	-1.8719	0.0842278
TERG_00146:I002	-	TERG_00146	-1.01999	0.090808
TERG_00146:I003	-	TERG_00146	-0.494259	0.324962
TERG_00152:I001	-	TERG_00152	-0.303	0.609114
TERG_00152:I002	-	TERG_00152	-0.472297	0.412149
TERG_00153:I001	-	TERG_00153	-0.290366	0.516258
TERG_00153:I002	-	TERG_00153	-0.41649	0.569626
TERG_00156:I006	-	TERG_00156	-3.18475	0.00681496
TERG_00162:I001	-	TERG_00162	-0.97544	0.15404
TERG_00162:I002	-	TERG_00162	-0.741561	0.230784
TERG_00162:I003	-	TERG_00162	-1.60575	0.0388758
TERG_00162:I004	-	TERG_00162	-0.919782	0.447566
TERG_00162:I005	-	TERG_00162	-1.57626	0.00609463
TERG_00163:I001	-	TERG_00163	-0.255253	0.469084
TERG_00163:I002	-	TERG_00163	-0.377091	0.385855
TERG_00163:I003	-	TERG_00163	0.383885	0.39135
TERG_00163:I004	-	TERG_00163	-0.510642	0.412779
TERG_00163:I005	-	TERG_00163	0.276216	0.494618
TERG_00163:I006	-	TERG_00163	0.291192	0.516682
TERG_00164:I001	-	TERG_00164	0.70167	0.0385691
TERG_00164:I002	-	TERG_00164	0.789895	0.0250547
TERG_00170:I001	-	TERG_00170	-0.112002	0.783337
TERG_00172:I001	-	TERG_00172	-0.218672	0.674205
TERG_00172:I002	-	TERG_00172	-0.627674	0.0948327
TERG_00180:I002	-	TERG_00180	0.283557	0.446887
TERG_00181:I001	-	TERG_00181	-0.916482	0.204864
TERG_00182:I002	-	TERG_00182	-0.448024	0.270355
TERG_00182:I003	-	TERG_00182	-0.278135	0.453588
TERG_00184:I001	-	TERG_00184	-0.404878	0.299642
TERG_00184:I002	-	TERG_00184	-0.295696	0.46762
TERG_00185:I001	-	TERG_00185	-0.477679	0.326468
TERG_00185:I002	-	TERG_00185	-0.626297	0.265115
TERG_00186:I001	-	TERG_00186	-2.76224	0.00612693
TERG_00186:I002	-	TERG_00186	0.514175	0.331131
TERG_00194:I001	-	TERG_00194	-0.472672	0.247656
TERG_00200:I001	-	TERG_00200	-0.894787	0.0155877
TERG_00201:I001	-	TERG_00201	-1.03147	0.215078
TERG_00201:I002	-	TERG_00201	-0.425683	0.663199
TERG_00201:I003	-	TERG_00201	-1.41025	0.174688
TERG_00206:I001	-	TERG_00206	1.27608	0.000251389
TERG_00206:I002	-	TERG_00206	1.20845	0.0155426
TERG_00206:I003	-	TERG_00206	0.33962	0.605026
TERG_00206:I005	-	TERG_00206	-0.51813	0.4048
TERG_00208:I001	-	TERG_00208	-0.386422	0.209105
TERG_00208:I002	-	TERG_00208	-0.705264	0.0384913
TERG_00208:I003	-	TERG_00208	-0.55696	0.068488
TERG_00212:I003	-	TERG_00212	0.0722375	0.857316
TERG_00212:I004	-	TERG_00212	0.0651238	0.887405
TERG_00213:I003	-	TERG_00213	-0.628596	0.400758
TERG_00215:I001	-	TERG_00215	-0.644139	0.0316641
TERG_00215:I002	-	TERG_00215	-0.360891	0.278082
TERG_00215:I003	-	TERG_00215	0.0248025	0.931252
TERG_00216:I001	-	TERG_00216	-0.347912	0.443451
TERG_00216:I003	-	TERG_00216	-0.924859	0.0339496
TERG_00216:I004	-	TERG_00216	-0.924975	0.0395227
TERG_00216:I005	-	TERG_00216	-1.05516	0.0251051
TERG_00216:I006	-	TERG_00216	-1.01604	0.0761611
TERG_00221:I001	-	TERG_00221	0.393923	0.50204
TERG_00221:I002	-	TERG_00221	-0.527125	0.271991
TERG_00222:I001	-	TERG_00222	-0.449588	0.560048
TERG_00222:I003	-	TERG_00222	-0.274183	0.615546
TERG_00227:I001	-	TERG_00227	-0.93699	0.120644
TERG_00227:I002	-	TERG_00227	0.400833	0.253661
TERG_00227:I003	-	TERG_00227	-0.222679	0.513882
TERG_00227:I004	-	TERG_00227	-0.0127317	0.990278
TERG_00235:I001	-	TERG_00235	0.258261	0.454183
TERG_00235:I002	-	TERG_00235	-0.0575521	0.858298
TERG_00235:I003	-	TERG_00235	-0.413314	0.225132
TERG_00235:I004	-	TERG_00235	0.00160742	0.994203
TERG_00237:I001	-	TERG_00237	-0.314108	0.467715
TERG_00237:I002	-	TERG_00237	-0.684748	0.0981575
TERG_00241:E002	IR	TERG_00241	0.0864678	0.70489
TERG_00241:I002	-	TERG_00241	0.406171	0.313633
TERG_00242:I002	-	TERG_00242	0.534212	0.0321492
TERG_00243:E003	IR*	TERG_00243	-0.270462	0.439392
TERG_00243:E007	IR	TERG_00243	2.94601	1.10048e-10
TERG_00243:I003	-	TERG_00243	0.0673977	0.892326
TERG_00244:I001	-	TERG_00244	-1.64184	0.0017616
TERG_00244:I002	-	TERG_00244	-0.508927	0.1219
TERG_00244:I003	-	TERG_00244	-0.508173	0.396411
TERG_00247:I002	-	TERG_00247	-0.0154489	0.944654
TERG_00250:I001	-	TERG_00250	0.341237	0.40146
TERG_00250:I002	-	TERG_00250	-0.123167	0.805534
TERG_00250:I004	-	TERG_00250	-0.0093752	0.973916
TERG_00253:I002	-	TERG_00253	0.0946693	0.844326
TERG_00253:I003	-	TERG_00253	0.393785	0.490644
TERG_00253:I004	-	TERG_00253	-0.607469	0.332413
TERG_00254:I004	-	TERG_00254	-0.112417	0.913699
TERG_00255:I002	-	TERG_00255	-0.777242	0.191641
TERG_00255:I008	-	TERG_00255	-0.363393	0.543117
TERG_00255:I009	-	TERG_00255	1.30475	0.0126412
TERG_00255:I010	-	TERG_00255	0.615123	0.274604
TERG_00256:I001	-	TERG_00256	-0.159682	0.694582
TERG_00275:I001	-	TERG_00275	0.370057	0.532591
TERG_00275:I002	-	TERG_00275	-0.151578	0.807077
TERG_00276:E002	IR	TERG_00276	-0.674964	0.0803927
TERG_00276:E006	IR	TERG_00276	-0.718145	0.0014815
TERG_00276:I002	-	TERG_00276	-0.576536	0.0105342
TERG_00276:I003	-	TERG_00276	-0.37038	0.143894
TERG_00276:I006	-	TERG_00276	-0.726269	0.00186952
TERG_00278:E003	IR	TERG_00278	-0.850723	0.118442
TERG_00278:I001	-	TERG_00278	-0.0683945	0.913089
TERG_00279:I001	-	TERG_00279	0.440305	0.0776417
TERG_00279:I002	-	TERG_00279	0.018649	0.964833
TERG_00279:I003	-	TERG_00279	0.136392	0.646713
TERG_00279:I004	-	TERG_00279	0.845866	0.000583182
TERG_00279:I005	-	TERG_00279	0.390552	0.109892
TERG_00279:I006	-	TERG_00279	0.241227	0.393078
TERG_00284:I001	-	TERG_00284	0.36764	0.591919
TERG_00284:I002	-	TERG_00284	-0.00745754	0.991244
TERG_00285:I001	-	TERG_00285	1.06729	0.0713145
TERG_00288:I001	-	TERG_00288	0.00624731	0.984905
TERG_00292:I001	-	TERG_00292	-0.146302	0.78909
TERG_00292:I002	-	TERG_00292	-0.779838	0.11061
TERG_00297:E003	IR	TERG_00297	0.0449595	0.943301
TERG_00297:I002	-	TERG_00297	-0.3656	0.60465
TERG_00299:I004	-	TERG_00299	-0.504832	0.268497
TERG_00302:E007	IR*	TERG_00302	-1.10127	0.0211621
TERG_00302:I001	-	TERG_00302	-1.64651	0.0216518
TERG_00302:I002	-	TERG_00302	-1.06918	0.000920777
TERG_00302:I003	-	TERG_00302	-1.48572	0.00643826
TERG_00302:I004	-	TERG_00302	0.316307	0.269921
TERG_00320:I001	-	TERG_00320	0.266559	0.514562
TERG_00320:I002	-	TERG_00320	-0.556772	0.326968
TERG_00321:I002	-	TERG_00321	0.387921	0.166809
TERG_00324:I001	-	TERG_00324	-0.109466	0.774745
TERG_00324:I002	-	TERG_00324	-1.3699	0.0370701
TERG_00324:I003	-	TERG_00324	-0.30681	0.557997
TERG_00324:I004	-	TERG_00324	-0.583205	0.328238
TERG_00331:I001	-	TERG_00331	-0.743905	0.0689758
TERG_00331:I002	-	TERG_00331	-0.598016	0.136987
TERG_00331:I003	-	TERG_00331	-0.523881	0.144025
TERG_00332:I001	-	TERG_00332	1.44916	4.12344e-06
TERG_00332:I002	-	TERG_00332	1.94637	1.26754e-09
TERG_00334:I001	-	TERG_00334	-0.623497	0.188444
TERG_00336:I001	-	TERG_00336	-0.405823	0.252546
TERG_00336:I002	-	TERG_00336	-0.00994082	0.976035
TERG_00339:E006	IR*	TERG_00339	0.113652	0.748317
TERG_00339:E008	IR	TERG_00339	-0.610324	0.254836
TERG_00339:E012	IR	TERG_00339	-0.969908	0.201851
TERG_00342:I001	-	TERG_00342	0.302565	0.530322
TERG_00346:E002	IR	TERG_00346	-0.318373	0.57586
TERG_00346:I002	-	TERG_00346	0.483052	0.218864
TERG_00355:I001	-	TERG_00355	-0.920604	0.0632336
TERG_00355:I002	-	TERG_00355	-1.34559	0.0157302
TERG_00355:I003	-	TERG_00355	-0.922964	0.0144861
TERG_00355:I004	-	TERG_00355	-0.128184	0.714018
TERG_00356:I001	-	TERG_00356	0.552757	0.107389
TERG_00356:I002	-	TERG_00356	0.486108	0.138292
TERG_00356:I003	-	TERG_00356	0.0418476	0.88296
TERG_00356:I004	-	TERG_00356	0.408538	0.395671
TERG_00356:I005	-	TERG_00356	1.07435	0.0232935
TERG_00359:E002	IR	TERG_00359	-0.186491	0.573076
TERG_00359:E004	IR	TERG_00359	-1.40977	0.0376542
TERG_00359:I003	-	TERG_00359	0.19591	0.642076
TERG_00362:I001	-	TERG_00362	-0.0120563	0.966814
TERG_00363:I001	-	TERG_00363	-0.169277	0.732837
TERG_00366:I001	-	TERG_00366	0.0243129	0.93999
TERG_00366:I002	-	TERG_00366	0.0212323	0.949403
TERG_00369:I002	-	TERG_00369	0.130458	0.803746
TERG_00369:I003	-	TERG_00369	-0.365626	0.56436
TERG_00369:I004	-	TERG_00369	-0.871324	0.0609727
TERG_00369:I005	-	TERG_00369	0.245166	0.414108
TERG_00369:I006	-	TERG_00369	0.244774	0.653746
TERG_00369:I007	-	TERG_00369	-0.680275	0.257261
TERG_00370:I001	-	TERG_00370	1.2751	4.67468e-06
TERG_00370:I002	-	TERG_00370	1.34311	1.95585e-05
TERG_00373:I002	-	TERG_00373	0.434893	0.360775
TERG_00373:I003	-	TERG_00373	-0.529142	0.493601
TERG_00381:I001	-	TERG_00381	-1.08795	0.0671721
TERG_00381:I002	-	TERG_00381	-0.74401	0.307247
TERG_00384:E002	IR	TERG_00384	0.474217	0.14698
TERG_00384:E004	IR	TERG_00384	-0.0550381	0.907198
TERG_00385:I001	-	TERG_00385	-0.0791018	0.836313
TERG_00385:I002	-	TERG_00385	-0.677607	0.343214
TERG_00392:I001	-	TERG_00392	-0.517346	0.144068
TERG_00392:I002	-	TERG_00392	-2.64859	6.7814e-05
TERG_00392:I003	-	TERG_00392	-1.03519	0.0697481
TERG_00393:I002	-	TERG_00393	-0.450088	0.405249
TERG_00394:I001	-	TERG_00394	-0.103532	0.805954
TERG_00394:I002	-	TERG_00394	-0.0993092	0.676268
TERG_00398:I001	-	TERG_00398	0.0314738	0.934237
TERG_00398:I002	-	TERG_00398	0.135134	0.667945
TERG_00406:I001	-	TERG_00406	0.114047	0.633539
TERG_00406:I002	-	TERG_00406	0.100192	0.699894
TERG_00414:I002	-	TERG_00414	0.110783	0.846258
TERG_00414:I004	-	TERG_00414	-0.79019	0.231096
TERG_00414:I005	-	TERG_00414	-0.247605	0.640373
TERG_00414:I006	-	TERG_00414	-1.86321	0.0347759
TERG_00415:E002	IR	TERG_00415	-1.82976	0.0165883
TERG_00421:I001	-	TERG_00421	-0.107612	0.773705
TERG_00421:I005	-	TERG_00421	-0.904137	0.0319542
TERG_00428:I001	-	TERG_00428	0.060398	0.891423
TERG_00428:I002	-	TERG_00428	-1.12717	0.146204
TERG_00438:I006	-	TERG_00438	0.353799	0.490115
TERG_00438:I007	-	TERG_00438	-0.274495	0.568517
TERG_00444:I001	-	TERG_00444	0.696473	0.26763
TERG_00444:I002	-	TERG_00444	0.234596	0.324529
TERG_00445:I002	-	TERG_00445	-0.788454	0.176962
TERG_00455:I001	-	TERG_00455	-1.54613	0.000623651
TERG_00455:I002	-	TERG_00455	-2.75634	1.12469e-08
TERG_00456:E005	IR	TERG_00456	-0.278992	0.363102
TERG_00456:E007	IR	TERG_00456	-0.297144	0.328949
TERG_00456:I001	-	TERG_00456	-0.348327	0.312441
TERG_00456:I002	-	TERG_00456	-0.335266	0.246676
TERG_00458:I001	-	TERG_00458	0.931297	0.0105827
TERG_00458:I002	-	TERG_00458	1.30422	0.00930451
TERG_00460:I002	-	TERG_00460	0.423174	0.309082
TERG_00460:I003	-	TERG_00460	-0.611705	0.0718266
TERG_00460:I004	-	TERG_00460	-0.910647	0.0446067
TERG_00460:I005	-	TERG_00460	-1.4305	0.0351658
TERG_00461:E002	IR	TERG_00461	-0.462229	0.218675
TERG_00461:E004	IR	TERG_00461	-0.355092	0.378307
TERG_00461:E006	IR	TERG_00461	-0.262476	0.545293
TERG_00461:E012	IR	TERG_00461	-0.150554	0.752712
TERG_00461:I004	-	TERG_00461	0.399969	0.46991
TERG_00461:I005	-	TERG_00461	-0.350925	0.477901
TERG_00461:I006	-	TERG_00461	0.511053	0.300594
TERG_00465:E004	IR	TERG_00465	-0.213389	0.66799
TERG_00465:I001	-	TERG_00465	0.291822	0.357261
TERG_00466:I001	-	TERG_00466	0.773864	0.0137761
TERG_00466:I002	-	TERG_00466	0.730842	0.0353571
TERG_00466:I003	-	TERG_00466	0.448064	0.208657
TERG_00466:I004	-	TERG_00466	0.380211	0.340321
TERG_00466:I005	-	TERG_00466	-0.516182	0.294032
TERG_00476:I001	-	TERG_00476	1.96429	0.00185824
TERG_00476:I002	-	TERG_00476	0.757233	0.23966
TERG_00480:I003	-	TERG_00480	0.521791	0.368148
TERG_00481:E004	IR	TERG_00481	0.855237	0.0758762
TERG_00481:I001	-	TERG_00481	-0.754097	0.0937072
TERG_00481:I002	-	TERG_00481	0.311375	0.511812
TERG_00481:I004	-	TERG_00481	-0.511727	0.347148
TERG_00481:I005	-	TERG_00481	-0.170835	0.572941
TERG_00489:I001	-	TERG_00489	0.605549	0.323434
TERG_00492:I001	-	TERG_00492	-2.23785	0.0200603
TERG_00492:I002	-	TERG_00492	-1.4717	0.0069019
TERG_00509:I001	-	TERG_00509	-0.820379	0.134242
TERG_00509:I002	-	TERG_00509	-1.26042	0.00888477
TERG_00509:I003	-	TERG_00509	-0.727582	0.121144
TERG_00509:I004	-	TERG_00509	-2.64058	0.000296037
TERG_00509:I005	-	TERG_00509	-0.358073	0.551971
TERG_00515:I001	-	TERG_00515	-1.61298	0.0128368
TERG_00515:I002	-	TERG_00515	-1.32367	0.0163903
TERG_00515:I003	-	TERG_00515	0.00823999	0.978735
TERG_00520:I001	-	TERG_00520	-1.20001	0.000814344
TERG_00520:I002	-	TERG_00520	-1.49164	3.35538e-05
TERG_00520:I003	-	TERG_00520	-1.15637	0.00174626
TERG_00526:I001	-	TERG_00526	-1.37167	0.00360593
TERG_00526:I002	-	TERG_00526	-0.986455	0.0152432
TERG_00529:I001	-	TERG_00529	-0.341424	0.507808
TERG_00529:I002	-	TERG_00529	0.68347	0.330017
TERG_00529:I003	-	TERG_00529	0.608786	0.277584
TERG_00529:I004	-	TERG_00529	0.0128098	0.96856
TERG_00529:I005	-	TERG_00529	-0.00472148	0.98621
TERG_00535:I003	-	TERG_00535	-0.370449	0.448155
TERG_00536:E002	IR	TERG_00536	1.12581	0.000252152
TERG_00536:I002	-	TERG_00536	1.77919	2.42816e-06
TERG_00536:I003	-	TERG_00536	0.868784	0.0498169
TERG_00536:I004	-	TERG_00536	0.320193	0.528023
TERG_00538:I001	-	TERG_00538	0.845385	0.0790913
TERG_00538:I002	-	TERG_00538	0.730077	0.0201558
TERG_00538:I003	-	TERG_00538	0.99483	0.00267497
TERG_00538:I004	-	TERG_00538	1.12087	0.000533748
TERG_00541:I001	-	TERG_00541	0.238281	0.455475
TERG_00541:I004	-	TERG_00541	0.359236	0.412366
TERG_00541:I005	-	TERG_00541	0.0324752	0.939665
TERG_00546:I001	-	TERG_00546	0.202955	0.56067
TERG_00549:I001	-	TERG_00549	0.789581	0.0266254
TERG_00549:I002	-	TERG_00549	0.850729	0.0223339
TERG_00549:I003	-	TERG_00549	0.280721	0.436012
TERG_00552:I001	-	TERG_00552	-0.258022	0.487229
TERG_00552:I002	-	TERG_00552	0.248035	0.420792
TERG_00552:I003	-	TERG_00552	0.195651	0.601573
TERG_00553:I004	-	TERG_00553	0.108096	0.756615
TERG_00556:I002	-	TERG_00556	-1.26688	0.060508
TERG_00557:E003	IR	TERG_00557	-0.282374	0.58788
TERG_00557:E005	IR	TERG_00557	-0.818079	0.0553493
TERG_00557:E008	IR	TERG_00557	-1.60283	0.046123
TERG_00557:I003	-	TERG_00557	-1.09317	0.017284
TERG_00558:I001	-	TERG_00558	-0.489819	0.452204
TERG_00559:E004	IR	TERG_00559	0.797641	0.0495633
TERG_00559:I001	-	TERG_00559	0.947276	0.0481477
TERG_00559:I002	-	TERG_00559	1.09262	0.00260777
TERG_00566:I001	-	TERG_00566	-0.550842	0.432471
TERG_00566:I002	-	TERG_00566	0.214788	0.606339
TERG_00567:I001	-	TERG_00567	0.170497	0.705375
TERG_00567:I002	-	TERG_00567	0.0516364	0.88678
TERG_00567:I003	-	TERG_00567	-0.0367988	0.941232
TERG_00567:I004	-	TERG_00567	-0.297322	0.459151
TERG_00570:I001	-	TERG_00570	0.855589	0.00776724
TERG_00570:I002	-	TERG_00570	0.129346	0.75137
TERG_00574:I001	-	TERG_00574	-0.0344255	0.895229
TERG_00574:I002	-	TERG_00574	0.0579578	0.887098
TERG_00574:I004	-	TERG_00574	0.708333	0.18089
TERG_00574:I005	-	TERG_00574	0.131904	0.692562
TERG_00576:E009	IR	TERG_00576	-0.034065	0.931664
TERG_00576:I005	-	TERG_00576	-0.103622	0.818625
TERG_00576:I006	-	TERG_00576	-0.457224	0.387273
TERG_00576:I007	-	TERG_00576	-0.978754	0.0696647
TERG_00576:I008	-	TERG_00576	0.196058	0.674358
TERG_00576:I009	-	TERG_00576	-0.162063	0.657352
TERG_00577:I001	-	TERG_00577	-0.707649	0.0266008
TERG_00577:I002	-	TERG_00577	-0.926859	0.0105913
TERG_00579:I001	-	TERG_00579	0.0378503	0.902464
TERG_00579:I003	-	TERG_00579	0.114805	0.651412
TERG_00579:I004	-	TERG_00579	-0.794191	0.122203
TERG_00582:I001	-	TERG_00582	-0.21068	0.531766
TERG_00582:I002	-	TERG_00582	0.945987	0.0239025
TERG_00586:E003	IR	TERG_00586	-1.03708	0.0905729
TERG_00586:E005	IR	TERG_00586	-0.95194	0.0970911
TERG_00590:I001	-	TERG_00590	-2.1819	0.00268905
TERG_00590:I002	-	TERG_00590	-0.195056	0.683588
TERG_00591:I001	-	TERG_00591	-0.122943	0.688441
TERG_00591:I002	-	TERG_00591	0.383819	0.337548
TERG_00594:E003	IR	TERG_00594	0.545381	0.185331
TERG_00594:I002	-	TERG_00594	-0.0163374	0.954016
TERG_00594:I003	-	TERG_00594	0.0203864	0.962226
TERG_00594:I004	-	TERG_00594	0.144732	0.620873
TERG_00601:I001	-	TERG_00601	0.0613485	0.840207
TERG_00602:I001	-	TERG_00602	-0.0519845	0.940556
TERG_00602:I003	-	TERG_00602	-0.186046	0.397656
TERG_00603:I003	-	TERG_00603	-0.0127126	0.989838
TERG_00605:I001	-	TERG_00605	0.186192	0.620937
TERG_00605:I002	-	TERG_00605	-3.37615	0.000689272
TERG_00605:I003	-	TERG_00605	-0.0735598	0.860559
TERG_00607:I001	-	TERG_00607	0.815383	0.01854
TERG_00607:I002	-	TERG_00607	0.230313	0.42703
TERG_00607:I003	-	TERG_00607	-0.423678	0.229753
TERG_00607:I004	-	TERG_00607	-0.727237	0.149969
TERG_00609:I001	-	TERG_00609	-0.238765	0.531355
TERG_00609:I002	-	TERG_00609	0.0533695	0.90001
TERG_00616:E003	IR	TERG_00616	-0.292963	0.528069
TERG_00616:E005	IR	TERG_00616	-0.148183	0.686879
TERG_00616:E007	IR	TERG_00616	0.610572	0.0471582
TERG_00616:I001	-	TERG_00616	-0.000377112	0.994558
TERG_00622:I001	-	TERG_00622	0.326712	0.749677
TERG_00622:I002	-	TERG_00622	0.36653	0.45317
TERG_00622:I003	-	TERG_00622	0.0784214	0.823548
TERG_00623:I001	-	TERG_00623	-0.0341905	0.931274
TERG_00623:I002	-	TERG_00623	-0.349123	0.605554
TERG_00623:I003	-	TERG_00623	-0.0464292	0.91487
TERG_00623:I004	-	TERG_00623	1.1543	0.185319
TERG_00624:E006	IR	TERG_00624	-0.666662	0.283001
TERG_00624:I002	-	TERG_00624	0.814667	0.11302
TERG_00625:E005	IR	TERG_00625	-0.300286	0.303494
TERG_00625:E007	IR	TERG_00625	0.00887808	0.984163
TERG_00625:I001	-	TERG_00625	-0.25095	0.35843
TERG_00625:I005	-	TERG_00625	-0.503451	0.173924
TERG_00631:I001	-	TERG_00631	0.438716	0.306544
TERG_00631:I002	-	TERG_00631	0.927509	0.0228887
TERG_00632:I001	-	TERG_00632	-0.409527	0.573849
TERG_00632:I002	-	TERG_00632	-0.732366	0.277852
TERG_00633:I002	-	TERG_00633	0.295458	0.369715
TERG_00635:I001	-	TERG_00635	0.145039	0.676016
TERG_00635:I002	-	TERG_00635	0.367978	0.177191
TERG_00636:E006	IR	TERG_00636	0.930114	0.0203111
TERG_00636:E008	IR	TERG_00636	1.21375	4.55176e-05
TERG_00636:I001	-	TERG_00636	1.14328	0.0173541
TERG_00639:I002	-	TERG_00639	-0.0271376	0.928724
TERG_00650:I002	-	TERG_00650	0.270108	0.524549
TERG_00655:I001	-	TERG_00655	0.0686208	0.826393
TERG_00655:I002	-	TERG_00655	0.0604074	0.885243
TERG_00655:I003	-	TERG_00655	0.312041	0.201113
TERG_00659:E002	IR	TERG_00659	1.04616	0.00259441
TERG_00659:E004	IR	TERG_00659	1.0208	0.00314788
TERG_00660:I001	-	TERG_00660	0.918566	0.0281577
TERG_00660:I002	-	TERG_00660	0.577578	0.149695
TERG_00662:I001	-	TERG_00662	0.646743	0.514467
TERG_00662:I002	-	TERG_00662	0.0992157	0.714442
TERG_00663:I001	-	TERG_00663	-0.107215	0.652134
TERG_00669:I001	-	TERG_00669	1.1146	0.0273246
TERG_00671:I001	-	TERG_00671	0.00134177	0.999427
TERG_00671:I002	-	TERG_00671	0.214488	0.448058
TERG_00671:I003	-	TERG_00671	-0.264864	0.427664
TERG_00671:I004	-	TERG_00671	-0.197099	0.708129
TERG_00671:I005	-	TERG_00671	-0.134935	0.747127
TERG_00671:I006	-	TERG_00671	-0.742805	0.0660421
TERG_00674:I002	-	TERG_00674	0.535767	0.321255
TERG_00678:E005	IR	TERG_00678	0.352822	0.396844
TERG_00678:I002	-	TERG_00678	0.243125	0.616117
TERG_00680:I001	-	TERG_00680	0.0291267	0.932513
TERG_00680:I004	-	TERG_00680	0.160347	0.601496
TERG_00681:E003	IR	TERG_00681	0.4434	0.49184
TERG_00681:E008	IR	TERG_00681	-0.899934	0.263108
TERG_00681:I001	-	TERG_00681	0.443824	0.534262
TERG_00681:I003	-	TERG_00681	-0.657483	0.298741
TERG_00685:I002	-	TERG_00685	0.249595	0.66768
TERG_00686:I001	-	TERG_00686	0.491658	0.313058
TERG_00686:I002	-	TERG_00686	0.24268	0.469763
TERG_00688:E003	IR	TERG_00688	0.0812289	0.864955
TERG_00688:E005	IR	TERG_00688	-0.324668	0.486886
TERG_00689:I001	-	TERG_00689	-0.427235	0.359427
TERG_00689:I002	-	TERG_00689	-0.9317	0.0630765
TERG_00690:E003	IR	TERG_00690	-0.0124848	0.959298
TERG_00691:I001	-	TERG_00691	0.600264	0.0534806
TERG_00691:I002	-	TERG_00691	0.486153	0.109736
TERG_00691:I003	-	TERG_00691	0.413461	0.159444
TERG_00693:I001	-	TERG_00693	0.024629	0.984596
TERG_00693:I002	-	TERG_00693	-0.707952	0.325749
TERG_00693:I003	-	TERG_00693	-2.2886	0.00169989
TERG_00694:E005	IR	TERG_00694	0.827291	0.00288405
TERG_00694:I001	-	TERG_00694	0.124312	0.641095
TERG_00694:I002	-	TERG_00694	2.13594	1.01912e-06
TERG_00694:I004	-	TERG_00694	0.54759	0.0707423
TERG_00696:I001	-	TERG_00696	-2.36165	3.22487e-05
TERG_00696:I002	-	TERG_00696	-1.87669	0.00261605
TERG_00701:I001	-	TERG_00701	-0.0972572	0.682966
TERG_00704:I001	-	TERG_00704	-0.106913	0.83046
TERG_00708:I004	-	TERG_00708	-1.5745	0.0143946
TERG_00709:I001	-	TERG_00709	-0.759435	0.185161
TERG_00709:I002	-	TERG_00709	0.0631275	0.885854
TERG_00710:I001	-	TERG_00710	0.603795	0.42857
TERG_00710:I002	-	TERG_00710	0.720883	0.119613
TERG_00714:I001	-	TERG_00714	-0.349325	0.42496
TERG_00714:I002	-	TERG_00714	-0.713197	0.162987
TERG_00714:I003	-	TERG_00714	-1.55703	0.000702313
TERG_00720:I001	-	TERG_00720	0.964419	0.00392924
TERG_00724:I001	-	TERG_00724	-0.583149	0.2154
TERG_00724:I003	-	TERG_00724	0.0817137	0.752655
TERG_00724:I004	-	TERG_00724	-1.68269	0.0121714
TERG_00724:I005	-	TERG_00724	-1.275	0.0218699
TERG_00727:I001	-	TERG_00727	-0.337029	0.400377
TERG_00727:I002	-	TERG_00727	-0.325197	0.403932
TERG_00733:I001	-	TERG_00733	-0.272833	0.374657
TERG_00733:I002	-	TERG_00733	-1.66076	0.00105092
TERG_00733:I003	-	TERG_00733	-1.1453	0.00691987
TERG_00734:I001	-	TERG_00734	-2.79584	0.00485688
TERG_00734:I002	-	TERG_00734	-2.15132	0.0179405
TERG_00734:I003	-	TERG_00734	-2.19168	0.00406756
TERG_00734:I004	-	TERG_00734	-1.80307	0.0109973
TERG_00734:I005	-	TERG_00734	-0.97285	0.0455865
TERG_00738:I002	-	TERG_00738	-0.0997998	0.766977
TERG_00739:I001	-	TERG_00739	0.00753786	0.977737
TERG_00744:I001	-	TERG_00744	0.111458	0.854728
TERG_00744:I002	-	TERG_00744	0.959665	0.0884983
TERG_00744:I003	-	TERG_00744	-0.148323	0.640533
TERG_00748:I001	-	TERG_00748	1.1216	0.0323353
TERG_00748:I002	-	TERG_00748	1.52245	0.0298136
TERG_00748:I003	-	TERG_00748	0.204718	0.629629
TERG_00748:I005	-	TERG_00748	-0.000657791	0.978996
TERG_00748:I006	-	TERG_00748	-0.557448	0.187638
TERG_00748:I008	-	TERG_00748	-1.3108	0.0260573
TERG_00748:I010	-	TERG_00748	-0.738033	0.160528
TERG_00749:I001	-	TERG_00749	-1.46779	0.0494062
TERG_00749:I002	-	TERG_00749	-1.24479	0.0633457
TERG_00750:I001	-	TERG_00750	-0.380957	0.641308
TERG_00756:I001	-	TERG_00756	0.276962	0.641972
TERG_00756:I002	-	TERG_00756	-0.0206594	0.92807
TERG_00760:I001	-	TERG_00760	0.592607	0.181101
TERG_00760:I002	-	TERG_00760	0.153984	0.70236
TERG_00760:I003	-	TERG_00760	0.357436	0.352149
TERG_00763:I001	-	TERG_00763	1.3321	0.0124656
TERG_00763:I002	-	TERG_00763	0.302006	0.667745
TERG_00765:I001	-	TERG_00765	-0.42545	0.272193
TERG_00765:I002	-	TERG_00765	-1.45335	0.0028892
TERG_00768:I002	-	TERG_00768	-1.47347	0.0144525
TERG_00768:I003	-	TERG_00768	0.0830622	0.868355
TERG_00768:I004	-	TERG_00768	-0.145249	0.780725
TERG_00768:I005	-	TERG_00768	-1.29838	0.0611731
TERG_00770:I001	-	TERG_00770	-0.154115	0.653573
TERG_00770:I002	-	TERG_00770	-0.664491	0.380865
TERG_00770:I003	-	TERG_00770	0.090766	0.872785
TERG_00772:I001	-	TERG_00772	0.329055	0.622142
TERG_00772:I002	-	TERG_00772	0.0470017	0.918855
TERG_00775:I001	-	TERG_00775	-1.96153	0.00901641
TERG_00775:I002	-	TERG_00775	-2.13408	0.000652774
TERG_00775:I003	-	TERG_00775	-1.57953	0.0148395
TERG_00775:I004	-	TERG_00775	-0.494129	0.42674
TERG_00780:I001	-	TERG_00780	0.359312	0.369206
TERG_00780:I002	-	TERG_00780	-0.283602	0.601
TERG_00780:I003	-	TERG_00780	-0.504091	0.296335
TERG_00780:I004	-	TERG_00780	0.383009	0.578737
TERG_00781:I001	-	TERG_00781	0.0271248	0.945576
TERG_00792:I001	-	TERG_00792	-0.348979	0.368338
TERG_00792:I002	-	TERG_00792	-0.880239	0.0251799
TERG_00796:E003	IR	TERG_00796	0.121878	0.853234
TERG_00796:I002	-	TERG_00796	-1.37591	0.0662841
TERG_00798:I001	-	TERG_00798	0.0423622	0.89233
TERG_00798:I002	-	TERG_00798	-0.536109	0.164341
TERG_00799:I001	-	TERG_00799	1.17259	0.00139923
TERG_00799:I002	-	TERG_00799	1.62378	0.000113108
TERG_00802:I001	-	TERG_00802	-2.50534	0.00022341
TERG_00803:I002	-	TERG_00803	-2.22964	0.0527093
TERG_00803:I003	-	TERG_00803	-0.405167	0.50597
TERG_00809:E002	IR	TERG_00809	-0.083919	0.840083
TERG_00809:I002	-	TERG_00809	0.155842	0.823316
TERG_00820:E004	IR	TERG_00820	-1.0791	0.0314861
TERG_00820:I001	-	TERG_00820	0.114437	0.727556
TERG_00829:I001	-	TERG_00829	-1.15235	0.0460904
TERG_00829:I002	-	TERG_00829	-0.128546	0.689112
TERG_00830:I001	-	TERG_00830	-0.039476	0.905987
TERG_00830:I002	-	TERG_00830	0.0893532	0.800562
TERG_00830:I003	-	TERG_00830	0.0958185	0.780908
TERG_00830:I004	-	TERG_00830	0.332163	0.4098
TERG_00830:I005	-	TERG_00830	-0.187041	0.660761
TERG_00830:I006	-	TERG_00830	0.185563	0.636763
TERG_00831:I001	-	TERG_00831	0.0982141	0.739352
TERG_00831:I002	-	TERG_00831	0.0802092	0.781551
TERG_00831:I003	-	TERG_00831	-0.0440974	0.853264
TERG_00831:I004	-	TERG_00831	0.14454	0.586048
TERG_00832:I002	-	TERG_00832	-2.18845	0.0031053
TERG_00833:I002	-	TERG_00833	0.196854	0.633704
TERG_00838:I002	-	TERG_00838	-0.982351	0.00889671
TERG_00840:I002	-	TERG_00840	-0.420842	0.405496
TERG_00840:I003	-	TERG_00840	-0.218798	0.624205
TERG_00840:I004	-	TERG_00840	-0.367903	0.502826
TERG_00841:I002	-	TERG_00841	-0.747374	0.171679
TERG_00849:I001	-	TERG_00849	-0.0418842	0.882997
TERG_00849:I002	-	TERG_00849	0.53108	0.168404
TERG_00849:I003	-	TERG_00849	0.997797	0.0124386
TERG_00849:I004	-	TERG_00849	0.692896	0.0100016
TERG_00849:I005	-	TERG_00849	0.928193	0.0406346
TERG_00851:I002	-	TERG_00851	0.0806116	0.801988
TERG_00863:E003	IR	TERG_00863	-0.0467921	0.948427
TERG_00865:E002	IR	TERG_00865	0.418069	0.174091
TERG_00865:E006	IR	TERG_00865	0.173121	0.467548
TERG_00865:I002	-	TERG_00865	0.182721	0.450514
TERG_00865:I003	-	TERG_00865	0.196653	0.397015
TERG_00875:E002	IR	TERG_00875	0.287267	0.403286
TERG_00875:E004	IR	TERG_00875	-1.03549	0.00946505
TERG_00875:E006	IR	TERG_00875	-0.328835	0.569396
TERG_00875:E008	IR	TERG_00875	-1.12503	0.0450271
TERG_00875:E010	IR	TERG_00875	-0.752641	0.151508
TERG_00877:I002	-	TERG_00877	0.173597	0.414073
TERG_00877:I003	-	TERG_00877	-0.784986	0.0609762
TERG_00883:I001	-	TERG_00883	-0.126955	0.589445
TERG_00883:I003	-	TERG_00883	0.178182	0.719849
TERG_00887:E004	IR*	TERG_00887	0.258082	0.373564
TERG_00887:I001	-	TERG_00887	-0.434555	0.102335
TERG_00893:I002	-	TERG_00893	-0.896942	0.0872481
TERG_00893:I003	-	TERG_00893	-0.323953	0.613491
TERG_00893:I004	-	TERG_00893	-0.387721	0.518453
TERG_00899:I001	-	TERG_00899	0.297536	0.539606
TERG_00899:I002	-	TERG_00899	-0.854849	0.00817271
TERG_00903:I001	-	TERG_00903	0.0409224	0.903759
TERG_00903:I003	-	TERG_00903	-1.40366	0.00387376
TERG_00908:I001	-	TERG_00908	-0.347059	0.258564
TERG_00908:I002	-	TERG_00908	0.618248	0.0896957
TERG_00915:I001	-	TERG_00915	-0.243636	0.706222
TERG_00915:I002	-	TERG_00915	-0.391641	0.385135
TERG_00915:I003	-	TERG_00915	-1.56837	0.00837714
TERG_00924:I001	-	TERG_00924	-0.571055	0.134597
TERG_00924:I002	-	TERG_00924	-0.0012602	0.996096
TERG_00927:I001	-	TERG_00927	0.281805	0.250715
TERG_00927:I002	-	TERG_00927	-0.0912227	0.791578
TERG_00927:I003	-	TERG_00927	-0.31872	0.311306
TERG_00929:I001	-	TERG_00929	-0.338242	0.153038
TERG_00929:I002	-	TERG_00929	0.0101989	0.964563
TERG_00929:I003	-	TERG_00929	0.433994	0.372287
TERG_00929:I004	-	TERG_00929	0.124922	0.68765
TERG_00929:I005	-	TERG_00929	0.514	0.260378
TERG_00929:I006	-	TERG_00929	1.52868	0.00175587
TERG_00938:E003	IR	TERG_00938	-2.17492	0.0412978
TERG_00938:I001	-	TERG_00938	-0.638963	0.343822
TERG_00938:I003	-	TERG_00938	-3.62738	0.000857975
TERG_00938:I004	-	TERG_00938	-0.850684	0.118888
TERG_00939:I001	-	TERG_00939	0.592745	0.117953
TERG_00939:I002	-	TERG_00939	-0.0276325	0.9372
TERG_00942:I001	-	TERG_00942	-0.182776	0.631403
TERG_00942:I002	-	TERG_00942	-0.536852	0.250623
TERG_00951:I002	-	TERG_00951	1.54026	0.0424652
TERG_00951:I003	-	TERG_00951	0.45953	0.449005
TERG_00957:I002	-	TERG_00957	-0.61661	0.383158
TERG_00958:I001	-	TERG_00958	0.567737	0.0651735
TERG_00958:I002	-	TERG_00958	0.698728	0.0283628
TERG_00958:I003	-	TERG_00958	0.363876	0.392246
TERG_00958:I004	-	TERG_00958	-0.282029	0.601964
TERG_00958:I005	-	TERG_00958	0.551629	0.36019
TERG_00958:I007	-	TERG_00958	-0.315245	0.553294
TERG_00959:E002	IR	TERG_00959	0.0338206	0.88921
TERG_00959:E004	IR	TERG_00959	-0.810622	0.0678233
TERG_00961:I002	-	TERG_00961	0.436944	0.297955
TERG_00961:I003	-	TERG_00961	0.683016	0.0588434
TERG_00961:I004	-	TERG_00961	0.822155	0.0870912
TERG_00961:I006	-	TERG_00961	-0.447642	0.400702
TERG_00962:I001	-	TERG_00962	-0.526989	0.541264
TERG_00962:I002	-	TERG_00962	0.820148	0.0840522
TERG_00966:I001	-	TERG_00966	0.162995	0.683266
TERG_00966:I003	-	TERG_00966	-0.359919	0.431669
TERG_00973:I001	-	TERG_00973	0.482495	0.195934
TERG_00973:I002	-	TERG_00973	-0.254621	0.742331
TERG_00973:I004	-	TERG_00973	-0.506695	0.415384
TERG_00974:I001	-	TERG_00974	0.963198	0.00397296
TERG_00974:I002	-	TERG_00974	1.37094	1.89962e-05
TERG_00974:I003	-	TERG_00974	1.30068	0.0375918
TERG_00976:I002	-	TERG_00976	0.178967	0.714151
TERG_00978:E003	IR	TERG_00978	0.54478	0.30319
TERG_00978:E005	IR	TERG_00978	0.168375	0.717345
TERG_00978:E007	IR	TERG_00978	0.613875	0.128825
TERG_00978:I001	-	TERG_00978	0.0322456	0.93943
TERG_00991:I001	-	TERG_00991	0.325656	0.456133
TERG_00991:I003	-	TERG_00991	-0.361911	0.4899
TERG_00994:E002	IR	TERG_00994	0.454773	0.469623
TERG_01002:I004	-	TERG_01002	0.478427	0.415797
TERG_01003:I002	-	TERG_01003	-0.102333	0.851375
TERG_01003:I003	-	TERG_01003	0.214276	0.583393
TERG_01012:E002	IR	TERG_01012	-0.0334936	0.930939
TERG_01016:I001	-	TERG_01016	0.2334	0.545082
TERG_01016:I002	-	TERG_01016	0.188585	0.597264
TERG_01016:I003	-	TERG_01016	0.231335	0.607776
TERG_01017:I001	-	TERG_01017	-0.379626	0.268222
TERG_01019:I005	-	TERG_01019	-3.13557	0.00258377
TERG_01019:I007	-	TERG_01019	-0.843658	0.297349
TERG_01019:I008	-	TERG_01019	-1.02675	0.156223
TERG_01019:I009	-	TERG_01019	-0.143619	0.824606
TERG_01019:I010	-	TERG_01019	0.244696	0.628379
TERG_01019:I011	-	TERG_01019	0.744272	0.207804
TERG_01019:I012	-	TERG_01019	-0.576186	0.41535
TERG_01020:I001	-	TERG_01020	-2.07496	0.0210567
TERG_01020:I002	-	TERG_01020	-0.540863	0.416987
TERG_01027:E005	IR	TERG_01027	-0.380962	0.270296
TERG_01027:E007	IR	TERG_01027	0.0240011	0.944811
TERG_01027:E009	IR*	TERG_01027	0.326075	0.235261
TERG_01027:I001	-	TERG_01027	0.262545	0.29386
TERG_01028:I001	-	TERG_01028	-1.52692	0.0100162
TERG_01028:I002	-	TERG_01028	-0.450677	0.225677
TERG_01029:I001	-	TERG_01029	0.200144	0.49562
TERG_01029:I002	-	TERG_01029	0.0274864	0.959108
TERG_01030:E005	IR	TERG_01030	1.52313	0.00157454
TERG_01032:I001	-	TERG_01032	-0.66619	0.101149
TERG_01037:I001	-	TERG_01037	0.408863	0.418968
TERG_01037:I002	-	TERG_01037	-0.00268103	0.997534
TERG_01037:I003	-	TERG_01037	0.397251	0.671313
TERG_01039:I005	-	TERG_01039	-0.306617	0.666593
TERG_01042:E006	IR	TERG_01042	-1.29521	0.128987
TERG_01042:E008	IR	TERG_01042	-0.940347	0.0459409
TERG_01042:I001	-	TERG_01042	-0.424451	0.388043
TERG_01042:I003	-	TERG_01042	-0.493201	0.40708
TERG_01045:E002	IR	TERG_01045	0.217099	0.794543
TERG_01045:I002	-	TERG_01045	-0.536996	0.40143
TERG_01045:I003	-	TERG_01045	0.0631662	0.913015
TERG_01045:I004	-	TERG_01045	0.657198	0.396069
TERG_01046:E002	IR	TERG_01046	-0.0537302	0.888591
TERG_01046:E005	IR	TERG_01046	-0.0290715	0.957119
TERG_01046:I002	-	TERG_01046	0.42614	0.496196
TERG_01048:I001	-	TERG_01048	-0.973865	0.00232836
TERG_01048:I002	-	TERG_01048	-0.273812	0.669365
TERG_01048:I003	-	TERG_01048	-0.453039	0.281394
TERG_01050:I001	-	TERG_01050	0.0971124	0.82105
TERG_01050:I002	-	TERG_01050	-0.630075	0.0849247
TERG_01052:I002	-	TERG_01052	-0.203142	0.569607
TERG_01055:E004	IR	TERG_01055	-0.288443	0.544764
TERG_01055:I001	-	TERG_01055	0.778558	0.0826863
TERG_01055:I002	-	TERG_01055	0.702232	0.103634
TERG_01056:I001	-	TERG_01056	-0.0170614	0.981925
TERG_01056:I002	-	TERG_01056	-0.927385	0.0573281
TERG_01059:E002	IR	TERG_01059	-0.0981634	0.777211
TERG_01059:I002	-	TERG_01059	0.299182	0.41991
TERG_01062:I001	-	TERG_01062	-1.09499	0.0269667
TERG_01062:I002	-	TERG_01062	-1.50392	0.0112859
TERG_01062:I003	-	TERG_01062	-1.55901	0.00189783
TERG_01062:I004	-	TERG_01062	-1.02543	0.0893166
TERG_01068:E002	IR	TERG_01068	-1.29716	0.0099083
TERG_01069:I001	-	TERG_01069	-0.0976841	0.832458
TERG_01069:I002	-	TERG_01069	-1.00985	0.252085
TERG_01072:I003	-	TERG_01072	-0.438946	0.38101
TERG_01075:I001	-	TERG_01075	-0.0432022	0.929479
TERG_01075:I002	-	TERG_01075	-1.12295	0.0144928
TERG_01076:I003	-	TERG_01076	-0.396822	0.260212
TERG_01076:I004	-	TERG_01076	-0.836428	0.0899983
TERG_01076:I005	-	TERG_01076	0.207034	0.590255
TERG_01077:I001	-	TERG_01077	-0.005161	0.990507
TERG_01077:I002	-	TERG_01077	0.291081	0.271592
TERG_01077:I003	-	TERG_01077	-0.203687	0.59951
TERG_01078:I003	-	TERG_01078	0.0801457	0.829142
TERG_01078:I004	-	TERG_01078	0.327453	0.540523
TERG_01082:I001	-	TERG_01082	0.0637459	0.85286
TERG_01082:I002	-	TERG_01082	-0.470957	0.285674
TERG_01084:I002	-	TERG_01084	-0.562896	0.127187
TERG_01085:I001	-	TERG_01085	-0.333257	0.628309
TERG_01088:I001	-	TERG_01088	-0.361547	0.390055
TERG_01088:I002	-	TERG_01088	-0.245884	0.457213
TERG_01091:I001	-	TERG_01091	-0.108584	0.724066
TERG_01091:I002	-	TERG_01091	0.570439	0.108942
TERG_01092:I001	-	TERG_01092	-0.0122025	0.977188
TERG_01092:I002	-	TERG_01092	-0.0575206	0.898729
TERG_01092:I003	-	TERG_01092	0.344826	0.382635
TERG_01094:I001	-	TERG_01094	0.309536	0.360412
TERG_01094:I002	-	TERG_01094	-0.977302	0.0296526
TERG_01094:I003	-	TERG_01094	0.419758	0.294429
TERG_01102:I001	-	TERG_01102	0.733947	0.00334033
TERG_01103:I001	-	TERG_01103	-0.520192	0.119164
TERG_01109:I002	-	TERG_01109	-0.213686	0.651388
TERG_01111:I001	-	TERG_01111	0.229334	0.680054
TERG_01112:I002	-	TERG_01112	0.174568	0.71337
TERG_01113:I001	-	TERG_01113	-0.354196	0.397591
TERG_01113:I002	-	TERG_01113	-0.861098	0.131886
TERG_01113:I004	-	TERG_01113	-0.397095	0.382654
TERG_01113:I005	-	TERG_01113	-0.548772	0.334548
TERG_01113:I006	-	TERG_01113	0.0854059	0.830285
TERG_01114:E002	IR	TERG_01114	-0.142549	0.737458
TERG_01114:E005	IR	TERG_01114	-0.379123	0.583356
TERG_01114:I002	-	TERG_01114	-0.222045	0.695905
TERG_01115:I001	-	TERG_01115	-0.512714	0.371226
TERG_01115:I002	-	TERG_01115	0.0528432	0.924888
TERG_01115:I004	-	TERG_01115	0.223562	0.698022
TERG_01118:E003	IR	TERG_01118	-0.0525274	0.90055
TERG_01118:E005	IR	TERG_01118	-0.122343	0.857458
TERG_01118:I001	-	TERG_01118	-1.11534	0.0647616
TERG_01122:I001	-	TERG_01122	1.13524	1.36638e-05
TERG_01122:I002	-	TERG_01122	0.885787	0.000113055
TERG_01122:I003	-	TERG_01122	0.894173	4.94198e-05
TERG_01126:I001	-	TERG_01126	-0.281999	0.237399
TERG_01126:I002	-	TERG_01126	-0.124275	0.664896
TERG_01126:I004	-	TERG_01126	-0.241192	0.411258
TERG_01127:E002	IR	TERG_01127	-1.22048	0.0237047
TERG_01127:I004	-	TERG_01127	-0.190262	0.61696
TERG_01128:I001	-	TERG_01128	-0.298034	0.703548
TERG_01128:I002	-	TERG_01128	-1.21418	0.116685
TERG_01128:I003	-	TERG_01128	-0.846389	0.203313
TERG_01132:E007	IR	TERG_01132	-0.740083	0.309397
TERG_01132:I002	-	TERG_01132	-1.41724	0.00987969
TERG_01132:I003	-	TERG_01132	-1.14331	0.0216655
TERG_01132:I004	-	TERG_01132	-0.863595	0.100818
TERG_01136:I001	-	TERG_01136	-0.0873874	0.797212
TERG_01136:I002	-	TERG_01136	0.295153	0.401491
TERG_01136:I003	-	TERG_01136	0.325216	0.416756
TERG_01138:I001	-	TERG_01138	-0.613227	0.314176
TERG_01138:I002	-	TERG_01138	-0.892561	0.0542137
TERG_01139:I001	-	TERG_01139	-0.343888	0.427193
TERG_01139:I002	-	TERG_01139	-0.57035	0.358695
TERG_01140:I001	-	TERG_01140	0.377241	0.479854
TERG_01140:I004	-	TERG_01140	-0.0881092	0.795675
TERG_01141:I002	-	TERG_01141	-0.162852	0.633559
TERG_01148:I001	-	TERG_01148	0.17048	0.654659
TERG_01148:I002	-	TERG_01148	0.0306762	0.925008
TERG_01148:I003	-	TERG_01148	0.169822	0.747239
TERG_01148:I004	-	TERG_01148	0.295974	0.465006
TERG_01148:I005	-	TERG_01148	-0.983131	0.0509849
TERG_01148:I006	-	TERG_01148	0.267098	0.448245
TERG_01149:I002	-	TERG_01149	0.410573	0.306471
TERG_01151:I001	-	TERG_01151	-0.105514	0.838043
TERG_01156:I001	-	TERG_01156	-1.33951	0.016376
TERG_01156:I002	-	TERG_01156	-1.69166	0.0112617
TERG_01156:I003	-	TERG_01156	-1.28176	0.0677818
TERG_01156:I004	-	TERG_01156	-2.00983	0.00558503
TERG_01157:I001	-	TERG_01157	-3.97109	0.00648232
TERG_01157:I002	-	TERG_01157	-1.61474	0.0289249
TERG_01157:I003	-	TERG_01157	-0.483459	0.415752
TERG_01157:I004	-	TERG_01157	-3.7705	0.000159587
TERG_01157:I005	-	TERG_01157	-1.35909	0.0881291
TERG_01162:I001	-	TERG_01162	0.19499	0.795248
TERG_01162:I002	-	TERG_01162	0.0333455	0.946046
TERG_01163:I001	-	TERG_01163	-0.0491645	0.8759
TERG_01163:I002	-	TERG_01163	-0.817576	0.0690274
TERG_01163:I003	-	TERG_01163	-0.0425833	0.888258
TERG_01163:I004	-	TERG_01163	-0.49801	0.257291
TERG_01163:I005	-	TERG_01163	0.203978	0.678576
TERG_01170:I002	-	TERG_01170	1.76925	0.00300276
TERG_01171:E004	IR	TERG_01171	0.0686887	0.863267
TERG_01171:I002	-	TERG_01171	-0.479819	0.205645
TERG_01175:I001	-	TERG_01175	1.43403	0.00639062
TERG_01180:I001	-	TERG_01180	0.309165	0.363887
TERG_01180:I002	-	TERG_01180	0.192602	0.544364
TERG_01180:I003	-	TERG_01180	-0.467818	0.244917
TERG_01184:E003	IR	TERG_01184	-0.751331	0.0803592
TERG_01184:I001	-	TERG_01184	0.620436	0.192808
TERG_01186:I001	-	TERG_01186	0.369033	0.568868
TERG_01186:I002	-	TERG_01186	-0.237477	0.633424
TERG_01187:I001	-	TERG_01187	0.241132	0.372979
TERG_01188:I001	-	TERG_01188	0.111754	0.802559
TERG_01188:I002	-	TERG_01188	0.338034	0.510333
TERG_01191:I003	-	TERG_01191	-0.844229	0.199583
TERG_01193:E002	IR	TERG_01193	0.0216307	0.939963
TERG_01193:E004	IR	TERG_01193	-0.035069	0.978548
TERG_01193:E006	IR	TERG_01193	-0.112013	0.852107
TERG_01198:I001	-	TERG_01198	-0.282247	0.471953
TERG_01198:I002	-	TERG_01198	-0.289695	0.446394
TERG_01198:I004	-	TERG_01198	-1.6159	0.0247006
TERG_01200:I001	-	TERG_01200	0.500256	0.0966401
TERG_01200:I003	-	TERG_01200	-1.64328	0.095981
TERG_01200:I004	-	TERG_01200	-1.39859	0.0291963
TERG_01212:I003	-	TERG_01212	0.456114	0.36746
TERG_01215:I001	-	TERG_01215	-0.845063	0.24186
TERG_01220:I001	-	TERG_01220	-0.143039	0.635273
TERG_01225:I001	-	TERG_01225	0.191449	0.620402
TERG_01225:I002	-	TERG_01225	-1.37264	0.00408709
TERG_01227:I001	-	TERG_01227	0.380927	0.394543
TERG_01227:I002	-	TERG_01227	-0.526725	0.271214
TERG_01227:I003	-	TERG_01227	-0.214921	0.705241
TERG_01242:I002	-	TERG_01242	1.09879	0.0146025
TERG_01242:I004	-	TERG_01242	0.542856	0.303149
TERG_01244:I001	-	TERG_01244	-0.876983	0.05695
TERG_01244:I003	-	TERG_01244	0.235284	0.658548
TERG_01244:I004	-	TERG_01244	0.11749	0.726533
TERG_01245:I001	-	TERG_01245	0.109381	0.782217
TERG_01248:I004	-	TERG_01248	0.192588	0.723272
TERG_01248:I006	-	TERG_01248	0.126889	0.862551
TERG_01267:E002	IR	TERG_01267	0.523577	0.32223
TERG_01267:I003	-	TERG_01267	-0.366313	0.295413
TERG_01269:I002	-	TERG_01269	-0.0163046	0.96589
TERG_01271:I001	-	TERG_01271	-0.0741566	0.772365
TERG_01271:I003	-	TERG_01271	-0.297035	0.710641
TERG_01271:I004	-	TERG_01271	-0.519814	0.265681
TERG_01272:I001	-	TERG_01272	-0.143437	0.817208
TERG_01274:E003	IR	TERG_01274	0.447939	0.364029
TERG_01276:E002	IR	TERG_01276	0.259923	0.585335
TERG_01276:E004	IR	TERG_01276	-0.492595	0.233771
TERG_01278:I001	-	TERG_01278	0.072735	0.850188
TERG_01278:I002	-	TERG_01278	-0.0507049	0.93857
TERG_01279:I001	-	TERG_01279	-0.304927	0.644907
TERG_01279:I002	-	TERG_01279	-0.134843	0.797929
TERG_01279:I003	-	TERG_01279	0.0805385	0.868475
TERG_01279:I004	-	TERG_01279	0.619351	0.12185
TERG_01279:I005	-	TERG_01279	0.672947	0.152463
TERG_01279:I006	-	TERG_01279	0.655275	0.145997
TERG_01281:I002	-	TERG_01281	-0.361359	0.518713
TERG_01281:I003	-	TERG_01281	0.148034	0.807861
TERG_01284:I001	-	TERG_01284	-0.392242	0.457576
TERG_01284:I002	-	TERG_01284	-0.316105	0.36212
TERG_01284:I003	-	TERG_01284	0.350798	0.341335
TERG_01284:I004	-	TERG_01284	0.32911	0.406326
TERG_01285:I001	-	TERG_01285	0.465033	0.241565
TERG_01285:I002	-	TERG_01285	-0.533819	0.279565
TERG_01286:I002	-	TERG_01286	0.0760814	0.803904
TERG_01286:I003	-	TERG_01286	-0.07586	0.829482
TERG_01287:I002	-	TERG_01287	-0.0872565	0.831878
TERG_01287:I003	-	TERG_01287	-0.327066	0.471833
TERG_01288:I002	-	TERG_01288	1.45614	0.0407512
TERG_01291:I001	-	TERG_01291	-0.0255959	0.936038
TERG_01291:I002	-	TERG_01291	0.252934	0.378914
TERG_01291:I003	-	TERG_01291	0.369362	0.272141
TERG_01291:I004	-	TERG_01291	-0.0369085	0.914828
TERG_01291:I005	-	TERG_01291	-0.0850627	0.775881
TERG_01291:I006	-	TERG_01291	-0.225615	0.406289
TERG_01293:I001	-	TERG_01293	0.44735	0.453116
TERG_01295:I001	-	TERG_01295	0.0959008	0.843137
TERG_01295:I003	-	TERG_01295	-0.542159	0.191436
TERG_01300:I001	-	TERG_01300	0.681927	0.026179
TERG_01300:I002	-	TERG_01300	0.174955	0.574603
TERG_01300:I003	-	TERG_01300	0.252325	0.44606
TERG_01300:I004	-	TERG_01300	0.65104	0.290806
TERG_01305:E002	IR	TERG_01305	0.154048	0.502664
TERG_01305:E004	IR	TERG_01305	-1.57868	0.00981234
TERG_01305:I005	-	TERG_01305	0.077683	0.790258
TERG_01308:I001	-	TERG_01308	0.674924	0.0765088
TERG_01308:I002	-	TERG_01308	-1.1364	0.0395351
TERG_01308:I004	-	TERG_01308	0.197289	0.378479
TERG_01321:I002	-	TERG_01321	0.0896227	0.877951
TERG_01327:I001	-	TERG_01327	0.186446	0.711005
TERG_01327:I002	-	TERG_01327	0.425467	0.562854
TERG_01327:I003	-	TERG_01327	-0.126331	0.834848
TERG_01327:I004	-	TERG_01327	-0.168557	0.761181
TERG_01331:I001	-	TERG_01331	0.574247	0.128486
TERG_01331:I002	-	TERG_01331	0.666467	0.0744021
TERG_01331:I003	-	TERG_01331	0.239973	0.58114
TERG_01331:I004	-	TERG_01331	0.571047	0.28148
TERG_01331:I005	-	TERG_01331	0.493324	0.252934
TERG_01332:I001	-	TERG_01332	1.00856	0.00910146
TERG_01332:I002	-	TERG_01332	0.540078	0.193915
TERG_01332:I003	-	TERG_01332	0.712545	0.202606
TERG_01334:I001	-	TERG_01334	-0.161687	0.613654
TERG_01334:I002	-	TERG_01334	-0.174478	0.4868
TERG_01334:I003	-	TERG_01334	-0.863633	0.0840358
TERG_01336:I001	-	TERG_01336	-0.626861	0.107131
TERG_01336:I002	-	TERG_01336	-0.934579	0.0224145
TERG_01336:I003	-	TERG_01336	0.166487	0.648891
TERG_01336:I004	-	TERG_01336	0.00232256	0.99036
TERG_01343:I004	-	TERG_01343	-0.512213	0.415113
TERG_01343:I007	-	TERG_01343	1.31951	0.0110121
TERG_01344:I001	-	TERG_01344	0.81014	0.000932643
TERG_01344:I003	-	TERG_01344	0.109174	0.720278
TERG_01348:I001	-	TERG_01348	-0.599721	0.152622
TERG_01354:I002	-	TERG_01354	-0.343632	0.165351
TERG_01356:I001	-	TERG_01356	-2.63078	0.0022479
TERG_01356:I002	-	TERG_01356	-1.51825	0.0452703
TERG_01356:I004	-	TERG_01356	-0.629761	0.248237
TERG_01358:I003	-	TERG_01358	-0.38608	0.353267
TERG_01358:I004	-	TERG_01358	0.632978	0.0532924
TERG_01359:I003	-	TERG_01359	-0.188786	0.616702
TERG_01360:E004	IR	TERG_01360	0.293943	0.449396
TERG_01360:E006	IR	TERG_01360	0.769405	0.172908
TERG_01360:I001	-	TERG_01360	-0.0539866	0.899187
TERG_01360:I002	-	TERG_01360	0.292259	0.46641
TERG_01363:I001	-	TERG_01363	0.385713	0.25468
TERG_01363:I002	-	TERG_01363	0.260049	0.358289
TERG_01363:I003	-	TERG_01363	0.459132	0.241782
TERG_01364:I002	-	TERG_01364	-0.0193953	0.934437
TERG_01365:I001	-	TERG_01365	-0.323962	0.193789
TERG_01365:I002	-	TERG_01365	-0.898242	0.0969597
TERG_01365:I003	-	TERG_01365	-1.75885	0.000600003
TERG_01365:I004	-	TERG_01365	-1.37724	0.0115718
TERG_01365:I005	-	TERG_01365	-1.35344	0.00879618
TERG_01365:I006	-	TERG_01365	-0.916943	0.0481219
TERG_01365:I008	-	TERG_01365	0.00518984	0.99909
TERG_01365:I009	-	TERG_01365	-0.435698	0.411853
TERG_01369:I001	-	TERG_01369	0.398938	0.302478
TERG_01369:I002	-	TERG_01369	0.481785	0.236629
TERG_01380:I001	-	TERG_01380	-0.372257	0.325964
TERG_01380:I002	-	TERG_01380	-0.653272	0.272115
TERG_01383:E002	IR	TERG_01383	0.351137	0.385126
TERG_01384:I001	-	TERG_01384	0.428752	0.468829
TERG_01398:I001	-	TERG_01398	-0.238042	0.675307
TERG_01398:I002	-	TERG_01398	-0.663695	0.392634
TERG_01401:E002	IR	TERG_01401	-2.50818	0.000628621
TERG_01401:E004	IR	TERG_01401	-0.917546	0.0787672
TERG_01401:I003	-	TERG_01401	-0.906646	0.0499922
TERG_01403:I001	-	TERG_01403	-0.374995	0.195757
TERG_01403:I002	-	TERG_01403	-0.0400844	0.923068
TERG_01404:I003	-	TERG_01404	0.193715	0.529795
TERG_01408:I001	-	TERG_01408	0.528525	0.274598
TERG_01408:I003	-	TERG_01408	-0.184272	0.660641
TERG_01410:I001	-	TERG_01410	-0.73399	0.243303
TERG_01410:I002	-	TERG_01410	-1.90658	0.0149558
TERG_01411:I002	-	TERG_01411	-0.52033	0.137108
TERG_01411:I003	-	TERG_01411	-0.0239073	0.928167
TERG_01412:I001	-	TERG_01412	-0.353608	0.429592
TERG_01412:I002	-	TERG_01412	0.288199	0.58857
TERG_01412:I003	-	TERG_01412	0.533795	0.241091
TERG_01422:E002	IR	TERG_01422	-0.703341	0.106813
TERG_01422:E004	IR	TERG_01422	0.840761	0.102505
TERG_01423:I002	-	TERG_01423	-0.405791	0.438795
TERG_01423:I004	-	TERG_01423	-0.137394	0.727915
TERG_01433:I004	-	TERG_01433	0.0403164	0.886476
TERG_01435:I001	-	TERG_01435	-0.667936	0.343751
TERG_01435:I002	-	TERG_01435	-1.38445	0.00968142
TERG_01435:I004	-	TERG_01435	-0.830471	0.0808031
TERG_01435:I005	-	TERG_01435	-0.312336	0.600018
TERG_01435:I006	-	TERG_01435	1.96326	0.0295989
TERG_01436:I001	-	TERG_01436	3.49845	4.71354e-07
TERG_01436:I002	-	TERG_01436	0.939365	0.28069
TERG_01436:I004	-	TERG_01436	-0.754811	0.342422
TERG_01437:I001	-	TERG_01437	-0.8575	0.244087
TERG_01443:E005	IR	TERG_01443	-2.29934	0.000127177
TERG_01443:I004	-	TERG_01443	-1.38994	0.0913702
TERG_01443:I005	-	TERG_01443	-1.64044	0.00515949
TERG_01444:I007	-	TERG_01444	-0.200798	0.652796
TERG_01447:I001	-	TERG_01447	0.573869	0.291176
TERG_01447:I002	-	TERG_01447	0.247453	0.554769
TERG_01448:I001	-	TERG_01448	-0.553098	0.19408
TERG_01448:I002	-	TERG_01448	-0.234383	0.658757
TERG_01452:I001	-	TERG_01452	1.58975	0.00530106
TERG_01456:I002	-	TERG_01456	0.450544	0.183493
TERG_01460:E004	IR	TERG_01460	-0.335863	0.621492
TERG_01465:I001	-	TERG_01465	0.812391	0.076591
TERG_01465:I002	-	TERG_01465	1.89675	0.00453236
TERG_01467:I001	-	TERG_01467	0.116591	0.813849
TERG_01473:I001	-	TERG_01473	-1.30149	0.0551986
TERG_01475:I002	-	TERG_01475	0.173919	0.788773
TERG_01477:I001	-	TERG_01477	-0.223143	0.484323
TERG_01477:I002	-	TERG_01477	-0.0903854	0.818746
TERG_01477:I004	-	TERG_01477	-0.458091	0.426042
TERG_01477:I005	-	TERG_01477	0.0683472	0.824641
TERG_01479:I001	-	TERG_01479	0.439534	0.191108
TERG_01479:I002	-	TERG_01479	-0.949323	0.075224
TERG_01480:I001	-	TERG_01480	-0.438392	0.516975
TERG_01483:E004	IR	TERG_01483	-0.361753	0.298486
TERG_01483:I001	-	TERG_01483	0.583048	0.0547523
TERG_01483:I002	-	TERG_01483	0.71764	0.0291991
TERG_01484:E003	IR	TERG_01484	0.0886086	0.843736
TERG_01486:I001	-	TERG_01486	-0.150093	0.664843
TERG_01486:I002	-	TERG_01486	-0.080453	0.815289
TERG_01494:I001	-	TERG_01494	0.791319	0.0335678
TERG_01494:I002	-	TERG_01494	0.867637	0.0300422
TERG_01499:I001	-	TERG_01499	0.493731	0.286931
TERG_01499:I002	-	TERG_01499	0.479815	0.250174
TERG_01501:I002	-	TERG_01501	-0.562134	0.406876
TERG_01503:I001	-	TERG_01503	-0.202083	0.619288
TERG_01503:I002	-	TERG_01503	-0.524147	0.232056
TERG_01503:I003	-	TERG_01503	-0.206322	0.553163
TERG_01507:E002	IR	TERG_01507	-0.940596	0.00108829
TERG_01508:I001	-	TERG_01508	-0.209791	0.709024
TERG_01508:I002	-	TERG_01508	0.128449	0.715196
TERG_01510:I001	-	TERG_01510	-0.434646	0.311241
TERG_01510:I002	-	TERG_01510	-0.849861	0.0285879
TERG_01510:I003	-	TERG_01510	-0.616676	0.0961921
TERG_01510:I004	-	TERG_01510	-0.254442	0.406317
TERG_01510:I005	-	TERG_01510	-0.308167	0.424486
TERG_01510:I006	-	TERG_01510	-0.179637	0.642554
TERG_01510:I007	-	TERG_01510	0.370324	0.287327
TERG_01510:I008	-	TERG_01510	-0.122046	0.726091
TERG_01510:I009	-	TERG_01510	-0.316617	0.402976
TERG_01510:I010	-	TERG_01510	0.111671	0.757302
TERG_01510:I011	-	TERG_01510	0.564698	0.215552
TERG_01510:I012	-	TERG_01510	-0.439176	0.190381
TERG_01512:I001	-	TERG_01512	-0.112782	0.863936
TERG_01512:I003	-	TERG_01512	-1.05193	0.0527882
TERG_01513:I003	-	TERG_01513	0.0910601	0.827751
TERG_01514:I001	-	TERG_01514	-0.226126	0.692697
TERG_01516:E002	IR	TERG_01516	-0.120248	0.813555
TERG_01516:E004	IR	TERG_01516	0.387253	0.192706
TERG_01516:I003	-	TERG_01516	-1.09447	0.0367311
TERG_01518:I001	-	TERG_01518	0.263542	0.447586
TERG_01518:I002	-	TERG_01518	-0.140764	0.675564
TERG_01520:I001	-	TERG_01520	-0.34845	0.148
TERG_01520:I002	-	TERG_01520	-0.357551	0.108648
TERG_01520:I003	-	TERG_01520	0.10335	0.6496
TERG_01521:E002	IR	TERG_01521	-1.01051	0.0630261
TERG_01524:E002	IR	TERG_01524	-0.0936324	0.879469
TERG_01524:I002	-	TERG_01524	-0.014884	0.982439
TERG_01524:I003	-	TERG_01524	-1.25057	0.0472763
TERG_01527:I001	-	TERG_01527	-1.33085	0.101716
TERG_01527:I002	-	TERG_01527	-0.181035	0.807792
TERG_01532:I001	-	TERG_01532	-0.174063	0.583028
TERG_01532:I002	-	TERG_01532	0.385127	0.555503
TERG_01539:I002	-	TERG_01539	0.0714175	0.818492
TERG_01543:E003	IR	TERG_01543	0.145329	0.550272
TERG_01543:I001	-	TERG_01543	-0.459162	0.362344
TERG_01545:I001	-	TERG_01545	0.205222	0.625745
TERG_01545:I003	-	TERG_01545	0.503003	0.123152
TERG_01547:I002	-	TERG_01547	0.0938515	0.747554
TERG_01548:I001	-	TERG_01548	-0.481703	0.459847
TERG_01548:I002	-	TERG_01548	0.586682	0.218064
TERG_01549:I002	-	TERG_01549	0.209104	0.601202
TERG_01551:I001	-	TERG_01551	-0.0268947	0.934907
TERG_01551:I002	-	TERG_01551	-0.132686	0.702041
TERG_01551:I003	-	TERG_01551	0.45473	0.0711363
TERG_01551:I004	-	TERG_01551	0.522242	0.0237245
TERG_01553:I001	-	TERG_01553	1.59968	0.0387246
TERG_01553:I002	-	TERG_01553	0.993659	0.170024
TERG_01556:I001	-	TERG_01556	0.411929	0.298093
TERG_01556:I002	-	TERG_01556	0.415865	0.412754
TERG_01561:I002	-	TERG_01561	0.286679	0.68583
TERG_01561:I004	-	TERG_01561	-0.214117	0.584448
TERG_01561:I005	-	TERG_01561	-0.367809	0.362037
TERG_01563:I001	-	TERG_01563	-1.10739	0.0537562
TERG_01563:I002	-	TERG_01563	-0.867817	0.183315
TERG_01564:E002	IR	TERG_01564	0.312615	0.429033
TERG_01565:I001	-	TERG_01565	-0.948915	0.140371
TERG_01565:I003	-	TERG_01565	0.34895	0.487686
TERG_01568:I001	-	TERG_01568	-0.178073	0.669279
TERG_01568:I002	-	TERG_01568	-0.116044	0.748878
TERG_01572:I001	-	TERG_01572	0.800044	0.130525
TERG_01573:I001	-	TERG_01573	-0.530069	0.259852
TERG_01573:I002	-	TERG_01573	0.264378	0.496145
TERG_01573:I003	-	TERG_01573	0.1807	0.625751
TERG_01573:I004	-	TERG_01573	-0.337971	0.413166
TERG_01573:I005	-	TERG_01573	-0.241132	0.516679
TERG_01573:I006	-	TERG_01573	0.149259	0.655093
TERG_01574:I001	-	TERG_01574	-2.09867	0.00234996
TERG_01574:I002	-	TERG_01574	0.215277	0.499724
TERG_01574:I003	-	TERG_01574	0.435426	0.387728
TERG_01583:I002	-	TERG_01583	-0.255769	0.479664
TERG_01583:I003	-	TERG_01583	0.370336	0.471656
TERG_01583:I004	-	TERG_01583	0.74473	0.0211448
TERG_01589:I003	-	TERG_01589	-0.172744	0.777702
TERG_01589:I004	-	TERG_01589	-0.128739	0.844077
TERG_01596:I001	-	TERG_01596	0.641063	0.102265
TERG_01596:I002	-	TERG_01596	0.281382	0.571987
TERG_01596:I003	-	TERG_01596	-0.110546	0.746863
TERG_01599:E004	IR	TERG_01599	-1.09824	0.00425234
TERG_01599:I001	-	TERG_01599	-1.35237	0.000119101
TERG_01599:I002	-	TERG_01599	-3.43985	9.50678e-23
TERG_01600:I001	-	TERG_01600	1.00657	0.0164872
TERG_01600:I004	-	TERG_01600	-0.104474	0.817241
TERG_01608:I001	-	TERG_01608	1.27284	0.065339
TERG_01612:E002	IR	TERG_01612	0.102895	0.711708
TERG_01612:E006	IR	TERG_01612	0.573316	0.171423
TERG_01612:I002	-	TERG_01612	0.44197	0.153951
TERG_01612:I003	-	TERG_01612	-0.130926	0.694313
TERG_01613:I001	-	TERG_01613	-0.934258	0.13672
TERG_01613:I002	-	TERG_01613	-0.0241456	0.932169
TERG_01614:I002	-	TERG_01614	-0.067701	0.754139
TERG_01614:I003	-	TERG_01614	0.142089	0.521923
TERG_01614:I004	-	TERG_01614	0.00180221	0.994754
TERG_01614:I005	-	TERG_01614	-0.504554	0.0370703
TERG_01622:I001	-	TERG_01622	0.31795	0.271991
TERG_01622:I002	-	TERG_01622	-0.0607809	0.808069
TERG_01623:I001	-	TERG_01623	-0.183815	0.708055
TERG_01624:I001	-	TERG_01624	-0.0277651	0.90914
TERG_01624:I002	-	TERG_01624	0.249325	0.599279
TERG_01625:I001	-	TERG_01625	-0.418501	0.520941
TERG_01625:I002	-	TERG_01625	-0.11712	0.768825
TERG_01627:I001	-	TERG_01627	-1.41954	0.0223062
TERG_01628:I001	-	TERG_01628	-0.311271	0.436131
TERG_01628:I002	-	TERG_01628	-0.819587	0.3027
TERG_01628:I005	-	TERG_01628	-2.59429	0.0107838
TERG_01630:I001	-	TERG_01630	0.807588	0.171287
TERG_01633:I001	-	TERG_01633	-0.798003	0.0142014
TERG_01633:I002	-	TERG_01633	-0.564152	0.0579538
TERG_01634:E003	IR	TERG_01634	-0.832956	0.10361
TERG_01634:E005	IR	TERG_01634	-0.747993	0.243653
TERG_01634:I001	-	TERG_01634	-0.815276	0.0670898
TERG_01641:E004	IR	TERG_01641	-0.0287419	0.951653
TERG_01641:I001	-	TERG_01641	-0.915445	0.126834
TERG_01641:I002	-	TERG_01641	-0.999423	0.202139
TERG_01646:E006	IR	TERG_01646	1.81866	0.00622858
TERG_01648:I002	-	TERG_01648	-0.387451	0.4797
TERG_01650:I001	-	TERG_01650	0.602367	0.181594
TERG_01650:I002	-	TERG_01650	-0.00271688	0.989907
TERG_01650:I003	-	TERG_01650	0.269728	0.476023
TERG_01652:I001	-	TERG_01652	0.0796788	0.761648
TERG_01652:I002	-	TERG_01652	0.00879553	0.977518
TERG_01657:I001	-	TERG_01657	-0.657825	0.407226
TERG_01657:I002	-	TERG_01657	-0.914221	0.0781186
TERG_01657:I003	-	TERG_01657	-0.638414	0.137194
TERG_01660:I001	-	TERG_01660	-0.004699	0.988536
TERG_01660:I002	-	TERG_01660	-0.0440373	0.90939
TERG_01661:I001	-	TERG_01661	-0.803759	0.137037
TERG_01661:I002	-	TERG_01661	-1.05463	0.0282342
TERG_01662:I001	-	TERG_01662	-0.550275	0.155941
TERG_01662:I002	-	TERG_01662	-0.779844	0.0850496
TERG_01665:I001	-	TERG_01665	0.209809	0.628185
TERG_01665:I002	-	TERG_01665	-0.0329268	0.959815
TERG_01666:E003	IR	TERG_01666	-0.369274	0.517519
TERG_01666:I001	-	TERG_01666	0.45346	0.374713
TERG_01670:I003	-	TERG_01670	-0.840135	0.196871
TERG_01670:I004	-	TERG_01670	-0.895832	0.0469591
TERG_01673:I001	-	TERG_01673	-0.723829	0.301829
TERG_01673:I002	-	TERG_01673	0.0508936	0.931437
TERG_01673:I003	-	TERG_01673	1.44168	0.12447
TERG_01675:I002	-	TERG_01675	0.474205	0.136139
TERG_01675:I004	-	TERG_01675	0.231933	0.590737
TERG_01676:I001	-	TERG_01676	0.286092	0.531116
TERG_01681:I002	-	TERG_01681	0.0274173	0.948985
TERG_01683:I001	-	TERG_01683	-0.0664698	0.775037
TERG_01683:I002	-	TERG_01683	-0.443136	0.297362
TERG_01686:I001	-	TERG_01686	-0.161033	0.780905
TERG_01689:E004	IR	TERG_01689	0.418215	0.346369
TERG_01689:I001	-	TERG_01689	-0.592981	0.308055
TERG_01689:I002	-	TERG_01689	0.197644	0.691927
TERG_01694:I001	-	TERG_01694	-0.0660437	0.890312
TERG_01694:I002	-	TERG_01694	0.105748	0.781226
TERG_01699:I001	-	TERG_01699	-0.311012	0.429551
TERG_01699:I002	-	TERG_01699	0.276823	0.475254
TERG_01700:I002	-	TERG_01700	0.310678	0.367388
TERG_01700:I006	-	TERG_01700	-0.15846	0.695954
TERG_01703:I001	-	TERG_01703	-0.469708	0.312201
TERG_01704:I001	-	TERG_01704	-1.23216	0.0473598
TERG_01704:I002	-	TERG_01704	-0.35025	0.459222
TERG_01704:I003	-	TERG_01704	-1.23982	0.0361793
TERG_01704:I004	-	TERG_01704	-1.30622	0.0262758
TERG_01704:I005	-	TERG_01704	-0.940404	0.106334
TERG_01705:I001	-	TERG_01705	-0.125674	0.714018
TERG_01705:I008	-	TERG_01705	0.682821	0.235273
TERG_01706:I002	-	TERG_01706	0.438214	0.343177
TERG_01706:I004	-	TERG_01706	-0.10374	0.805591
TERG_01708:I002	-	TERG_01708	-1.36267	0.0541414
TERG_01708:I003	-	TERG_01708	-0.931371	0.226165
TERG_01710:I001	-	TERG_01710	0.178082	0.670241
TERG_01711:I001	-	TERG_01711	0.135038	0.620509
TERG_01711:I002	-	TERG_01711	-0.505966	0.110693
TERG_01713:I001	-	TERG_01713	0.0229272	0.956356
TERG_01713:I002	-	TERG_01713	0.133477	0.676038
TERG_01713:I003	-	TERG_01713	0.0514342	0.91438
TERG_01716:I001	-	TERG_01716	-1.69096	0.0622711
TERG_01716:I002	-	TERG_01716	-0.532881	0.337743
TERG_01717:I001	-	TERG_01717	-0.00857577	0.98134
TERG_01717:I002	-	TERG_01717	0.1405	0.694389
TERG_01718:I001	-	TERG_01718	-2.48176	0.00226107
TERG_01725:I002	-	TERG_01725	0.0447613	0.909753
TERG_01725:I003	-	TERG_01725	0.105455	0.721361
TERG_01727:I001	-	TERG_01727	-0.152257	0.728335
TERG_01741:I001	-	TERG_01741	-1.25672	0.0138873
TERG_01741:I002	-	TERG_01741	-0.0907949	0.79742
TERG_01741:I003	-	TERG_01741	0.0891735	0.862308
TERG_01744:E004	IR	TERG_01744	-0.512668	0.233082
TERG_01744:I001	-	TERG_01744	-0.216101	0.705309
TERG_01748:I001	-	TERG_01748	0.567894	0.14493
TERG_01748:I002	-	TERG_01748	0.841205	0.028742
TERG_01748:I003	-	TERG_01748	0.408836	0.245437
TERG_01749:I001	-	TERG_01749	-0.138333	0.776935
TERG_01749:I002	-	TERG_01749	-0.103254	0.88336
TERG_01752:I001	-	TERG_01752	0.156646	0.774228
TERG_01757:I001	-	TERG_01757	0.569305	0.19907
TERG_01757:I002	-	TERG_01757	0.387409	0.206546
TERG_01757:I003	-	TERG_01757	0.21371	0.568594
TERG_01757:I004	-	TERG_01757	-0.0845846	0.802532
TERG_01757:I005	-	TERG_01757	0.0652306	0.85642
TERG_01757:I006	-	TERG_01757	0.0813005	0.836987
TERG_01757:I007	-	TERG_01757	0.00696778	0.982837
TERG_01757:I008	-	TERG_01757	-0.0625678	0.854721
TERG_01764:E002	IR	TERG_01764	0.675125	0.11739
TERG_01764:E004	IR	TERG_01764	0.509665	0.112049
TERG_01764:E006	IR	TERG_01764	-0.0221809	0.945368
TERG_01764:I004	-	TERG_01764	0.0128548	0.971694
TERG_01765:I001	-	TERG_01765	-0.642256	0.262197
TERG_01765:I003	-	TERG_01765	0.164637	0.670819
TERG_01768:I001	-	TERG_01768	0.2943	0.477477
TERG_01768:I002	-	TERG_01768	-0.107014	0.847331
TERG_01776:I001	-	TERG_01776	0.304179	0.48456
TERG_01776:I002	-	TERG_01776	0.690045	0.20453
TERG_01777:I001	-	TERG_01777	0.484857	0.508724
TERG_01777:I002	-	TERG_01777	-0.369461	0.594776
TERG_01778:I001	-	TERG_01778	-0.218942	0.56159
TERG_01778:I002	-	TERG_01778	0.00365959	0.992139
TERG_01778:I003	-	TERG_01778	0.119936	0.657187
TERG_01778:I004	-	TERG_01778	-0.262321	0.639127
TERG_01779:I004	-	TERG_01779	-4.35717	1.79957e-05
TERG_01784:I001	-	TERG_01784	0.302128	0.394077
TERG_01784:I002	-	TERG_01784	-0.0438979	0.933055
TERG_01784:I003	-	TERG_01784	-0.686472	0.187906
TERG_01788:I001	-	TERG_01788	0.0682251	0.807501
TERG_01789:E002	IR	TERG_01789	-0.244914	0.475389
TERG_01789:I002	-	TERG_01789	-0.159909	0.73039
TERG_01790:I002	-	TERG_01790	-0.880567	0.246395
TERG_01790:I005	-	TERG_01790	-0.252025	0.684439
TERG_01790:I006	-	TERG_01790	0.983471	0.0558857
TERG_01795:I002	-	TERG_01795	-0.625616	0.355256
TERG_01800:E002	IR	TERG_01800	0.48274	0.248814
TERG_01800:E004	IR	TERG_01800	0.268203	0.567794
TERG_01811:I001	-	TERG_01811	-1.06509	0.000800366
TERG_01811:I002	-	TERG_01811	-0.174965	0.590053
TERG_01813:I003	-	TERG_01813	-2.15582	0.0273735
TERG_01816:I001	-	TERG_01816	-0.503063	0.314266
TERG_01820:I001	-	TERG_01820	0.132216	0.762811
TERG_01820:I003	-	TERG_01820	0.755717	0.217193
TERG_01820:I005	-	TERG_01820	1.38419	0.0272604
TERG_01820:I006	-	TERG_01820	0.106301	0.758131
TERG_01821:I001	-	TERG_01821	0.0749885	0.820942
TERG_01821:I002	-	TERG_01821	0.133975	0.678901
TERG_01831:I003	-	TERG_01831	-0.251004	0.717184
TERG_01832:I003	-	TERG_01832	-1.55393	0.0023499
TERG_01833:I002	-	TERG_01833	0.284259	0.607997
TERG_01834:I002	-	TERG_01834	0.197554	0.659687
TERG_01835:I001	-	TERG_01835	0.205485	0.588282
TERG_01843:I001	-	TERG_01843	-0.262459	0.542341
TERG_01843:I002	-	TERG_01843	-0.538084	0.361606
TERG_01847:I001	-	TERG_01847	-0.658357	0.0390213
TERG_01848:I001	-	TERG_01848	-0.0452709	0.877633
TERG_01848:I002	-	TERG_01848	-0.0024874	0.996551
TERG_01848:I003	-	TERG_01848	0.0395015	0.894377
TERG_01849:I001	-	TERG_01849	-0.0548032	0.858359
TERG_01849:I002	-	TERG_01849	0.0184699	0.944719
TERG_01851:I001	-	TERG_01851	-0.299974	0.561961
TERG_01852:I001	-	TERG_01852	0.44441	0.14822
TERG_01852:I002	-	TERG_01852	0.501619	0.0678689
TERG_01854:I002	-	TERG_01854	0.103731	0.703672
TERG_01854:I003	-	TERG_01854	-0.117828	0.694507
TERG_01856:I001	-	TERG_01856	-0.118467	0.866852
TERG_01856:I002	-	TERG_01856	-0.154508	0.647689
TERG_01856:I003	-	TERG_01856	-0.121873	0.870284
TERG_01856:I004	-	TERG_01856	0.306844	0.434029
TERG_01857:I001	-	TERG_01857	0.256953	0.386604
TERG_01857:I002	-	TERG_01857	-0.68724	0.15512
TERG_01858:I002	-	TERG_01858	0.48584	0.0965634
TERG_01858:I004	-	TERG_01858	0.383459	0.368925
TERG_01859:I001	-	TERG_01859	0.191797	0.72054
TERG_01859:I002	-	TERG_01859	-0.0692493	0.811059
TERG_01859:I003	-	TERG_01859	0.0683942	0.865753
TERG_01859:I004	-	TERG_01859	-0.186957	0.710544
TERG_01859:I005	-	TERG_01859	-2.14512	0.0258329
TERG_01862:I002	-	TERG_01862	-0.0852076	0.868995
TERG_01863:I002	-	TERG_01863	0.806179	0.136972
TERG_01864:I002	-	TERG_01864	-0.623207	0.179169
TERG_01865:I002	-	TERG_01865	0.537255	0.427428
TERG_01865:I003	-	TERG_01865	0.901589	0.103341
TERG_01869:I001	-	TERG_01869	-0.631326	0.0723655
TERG_01871:I003	-	TERG_01871	0.644654	0.0693649
TERG_01877:E002	IR	TERG_01877	0.107043	0.671635
TERG_01877:I003	-	TERG_01877	0.919372	0.00588438
TERG_01883:I001	-	TERG_01883	0.0180917	0.964507
TERG_01883:I002	-	TERG_01883	-0.287533	0.426422
TERG_01883:I004	-	TERG_01883	-0.0391099	0.933089
TERG_01883:I006	-	TERG_01883	0.12611	0.725831
TERG_01884:I003	-	TERG_01884	0.546383	0.259054
TERG_01884:I006	-	TERG_01884	-0.958771	0.0528477
TERG_01885:I001	-	TERG_01885	-0.121553	0.747762
TERG_01885:I002	-	TERG_01885	-0.500823	0.267976
TERG_01885:I003	-	TERG_01885	-0.323589	0.364165
TERG_01886:I001	-	TERG_01886	-0.601523	0.191268
TERG_01886:I002	-	TERG_01886	-0.39891	0.258238
TERG_01886:I003	-	TERG_01886	-0.149714	0.703282
TERG_01886:I004	-	TERG_01886	-0.126788	0.760779
TERG_01887:I001	-	TERG_01887	-0.0887409	0.821751
TERG_01887:I002	-	TERG_01887	1.60568	0.046221
TERG_01887:I003	-	TERG_01887	-0.720213	0.204278
TERG_01888:I002	-	TERG_01888	-1.27219	0.0508759
TERG_01890:I003	-	TERG_01890	-0.261487	0.643711
TERG_01892:I001	-	TERG_01892	-0.391267	0.316752
TERG_01892:I003	-	TERG_01892	-1.5402	0.0142555
TERG_01895:I001	-	TERG_01895	-0.277229	0.499916
TERG_01900:I001	-	TERG_01900	0.182567	0.728656
TERG_01900:I002	-	TERG_01900	0.836966	0.00768343
TERG_01901:E003	IR	TERG_01901	2.07663	1.99264e-06
TERG_01901:I001	-	TERG_01901	2.14453	4.58843e-08
TERG_01918:I001	-	TERG_01918	-0.508248	0.208937
TERG_01918:I002	-	TERG_01918	-0.0935068	0.892516
TERG_01918:I003	-	TERG_01918	0.0580051	0.915118
TERG_01919:I001	-	TERG_01919	-0.135486	0.820211
TERG_01919:I002	-	TERG_01919	0.0743795	0.879348
TERG_01935:I002	-	TERG_01935	-0.805908	0.0824702
TERG_01935:I003	-	TERG_01935	0.497802	0.433577
TERG_01937:I002	-	TERG_01937	1.75288	0.060436
TERG_01937:I003	-	TERG_01937	0.492353	0.436357
TERG_01937:I004	-	TERG_01937	0.376193	0.473842
TERG_01938:I001	-	TERG_01938	1.20048	0.0188302
TERG_01938:I004	-	TERG_01938	-0.054069	0.858486
TERG_01938:I005	-	TERG_01938	0.697486	0.252864
TERG_01940:I003	-	TERG_01940	0.476746	0.303177
TERG_01940:I004	-	TERG_01940	-0.0642869	0.884729
TERG_01941:I004	-	TERG_01941	0.26508	0.447039
TERG_01942:I001	-	TERG_01942	0.648563	0.0594528
TERG_01942:I002	-	TERG_01942	0.542875	0.0745527
TERG_01942:I003	-	TERG_01942	0.193817	0.489079
TERG_01942:I004	-	TERG_01942	0.457116	0.20482
TERG_01942:I005	-	TERG_01942	1.03497	0.00631901
TERG_01949:I002	-	TERG_01949	-0.686015	0.18872
TERG_01949:I003	-	TERG_01949	-0.185197	0.584571
TERG_01952:I003	-	TERG_01952	-0.11052	0.682033
TERG_01956:I001	-	TERG_01956	-0.253554	0.547609
TERG_01956:I002	-	TERG_01956	-1.81653	2.81727e-05
TERG_01957:I001	-	TERG_01957	0.585883	0.277102
TERG_01957:I002	-	TERG_01957	0.372387	0.267022
TERG_01964:I001	-	TERG_01964	-0.806615	0.0577494
TERG_01964:I002	-	TERG_01964	-1.25561	0.00829293
TERG_01964:I003	-	TERG_01964	-1.94786	0.000634031
TERG_01965:I001	-	TERG_01965	-0.546044	0.199559
TERG_01965:I002	-	TERG_01965	0.569009	0.173884
TERG_01965:I003	-	TERG_01965	1.2617	0.00626991
TERG_01965:I004	-	TERG_01965	1.03887	0.00997042
TERG_01965:I005	-	TERG_01965	2.22916	0.000208839
TERG_01965:I006	-	TERG_01965	0.749171	0.0329899
TERG_01966:I001	-	TERG_01966	0.67427	0.119447
TERG_01966:I002	-	TERG_01966	0.818648	0.0396169
TERG_01972:E003	IR	TERG_01972	-0.0831368	0.828828
TERG_01974:I001	-	TERG_01974	0.126103	0.863548
TERG_01974:I002	-	TERG_01974	0.2912	0.398888
TERG_01984:I001	-	TERG_01984	-0.186344	0.719423
TERG_01984:I002	-	TERG_01984	-3.70512	0.0080229
TERG_01988:I001	-	TERG_01988	-1.82902	0.00275837
TERG_01988:I002	-	TERG_01988	-1.02428	0.119903
TERG_01991:I001	-	TERG_01991	-0.294336	0.431482
TERG_01991:I002	-	TERG_01991	0.0801911	0.805582
TERG_01991:I003	-	TERG_01991	-0.0601501	0.873602
TERG_01991:I004	-	TERG_01991	-0.267929	0.436714
TERG_01991:I005	-	TERG_01991	0.133282	0.678582
TERG_01991:I006	-	TERG_01991	0.152081	0.670438
TERG_01991:I007	-	TERG_01991	-0.0701303	0.84293
TERG_01993:I002	-	TERG_01993	-0.291779	0.559172
TERG_01993:I003	-	TERG_01993	-0.667656	0.350581
TERG_01993:I004	-	TERG_01993	0.885105	0.121099
TERG_01993:I005	-	TERG_01993	0.701282	0.179836
TERG_01994:I001	-	TERG_01994	-0.157066	0.748806
TERG_01994:I004	-	TERG_01994	0.402487	0.437561
TERG_01994:I005	-	TERG_01994	0.0789385	0.798437
TERG_01994:I006	-	TERG_01994	0.0628532	0.882175
TERG_01994:I007	-	TERG_01994	-0.792548	0.216869
TERG_02005:I001	-	TERG_02005	0.38927	0.442156
TERG_02005:I002	-	TERG_02005	-0.0111082	0.978701
TERG_02006:I002	-	TERG_02006	-0.258317	0.580196
TERG_02007:I003	-	TERG_02007	0.0496777	0.906744
TERG_02018:I001	-	TERG_02018	-0.561571	0.132464
TERG_02018:I002	-	TERG_02018	-0.79992	0.0386321
TERG_02018:I004	-	TERG_02018	-0.521346	0.141912
TERG_02020:E002	IR	TERG_02020	0.358909	0.360654
TERG_02020:E004	IR	TERG_02020	-0.0667958	0.844502
TERG_02020:I003	-	TERG_02020	-0.162559	0.652617
TERG_02029:I001	-	TERG_02029	-0.260476	0.589908
TERG_02029:I002	-	TERG_02029	1.11913	0.0367768
TERG_02029:I003	-	TERG_02029	-0.0198957	0.932444
TERG_02030:I002	-	TERG_02030	0.0879542	0.886681
TERG_02031:I002	-	TERG_02031	0.823322	0.1356
TERG_02031:I003	-	TERG_02031	0.980786	0.0515566
TERG_02033:I001	-	TERG_02033	0.157741	0.664749
TERG_02033:I002	-	TERG_02033	0.187959	0.590443
TERG_02033:I003	-	TERG_02033	0.641456	0.157537
TERG_02034:E005	IR	TERG_02034	-0.215674	0.622645
TERG_02034:I001	-	TERG_02034	0.188686	0.553333
TERG_02034:I002	-	TERG_02034	-0.0493534	0.929202
TERG_02040:I001	-	TERG_02040	-1.53124	0.0333015
TERG_02040:I002	-	TERG_02040	0.251456	0.591099
TERG_02042:E003	IR	TERG_02042	-0.892298	0.1386
TERG_02042:I002	-	TERG_02042	-0.584863	0.379249
TERG_02046:I001	-	TERG_02046	0.0630688	0.83407
TERG_02046:I002	-	TERG_02046	0.34718	0.407839
TERG_02046:I003	-	TERG_02046	0.807513	0.158957
TERG_02049:I001	-	TERG_02049	0.269536	0.531002
TERG_02049:I002	-	TERG_02049	-0.237328	0.580136
TERG_02049:I003	-	TERG_02049	-0.259912	0.588783
TERG_02049:I004	-	TERG_02049	-0.489717	0.256424
TERG_02049:I006	-	TERG_02049	-0.161223	0.776014
TERG_02049:I008	-	TERG_02049	0.829954	0.225307
TERG_02050:I001	-	TERG_02050	1.70882	0.000554455
TERG_02050:I002	-	TERG_02050	0.875052	0.0887822
TERG_02053:I001	-	TERG_02053	-0.205236	0.707109
TERG_02053:I002	-	TERG_02053	0.19991	0.616197
TERG_02056:I001	-	TERG_02056	-0.0758878	0.888369
TERG_02056:I003	-	TERG_02056	-0.147061	0.778168
TERG_02056:I004	-	TERG_02056	-0.359164	0.364862
TERG_02057:I001	-	TERG_02057	-1.8818	6.06008e-05
TERG_02057:I002	-	TERG_02057	-0.699058	0.077995
TERG_02059:I001	-	TERG_02059	-1.19459	0.0101216
TERG_02059:I002	-	TERG_02059	-0.102437	0.781959
TERG_02059:I003	-	TERG_02059	-0.253576	0.384254
TERG_02061:E004	IR	TERG_02061	-1.1052	0.0568156
TERG_02061:I001	-	TERG_02061	-1.90142	0.0030817
TERG_02061:I002	-	TERG_02061	-1.94643	1.05736e-05
TERG_02062:I001	-	TERG_02062	0.0540599	0.921511
TERG_02062:I002	-	TERG_02062	0.115944	0.691202
TERG_02063:E003	IR	TERG_02063	-0.0749451	0.879932
TERG_02063:I001	-	TERG_02063	0.22662	0.700757
TERG_02066:I001	-	TERG_02066	-0.611369	0.258115
TERG_02066:I002	-	TERG_02066	-1.29333	0.0479132
TERG_02068:I001	-	TERG_02068	0.0682282	0.777905
TERG_02068:I002	-	TERG_02068	-0.24359	0.640895
TERG_02071:I001	-	TERG_02071	0.665386	0.0118957
TERG_02071:I002	-	TERG_02071	-0.246253	0.496997
TERG_02074:E004	IR	TERG_02074	-0.719527	0.251201
TERG_02074:I003	-	TERG_02074	0.0623517	0.887008
TERG_02075:E006	IR	TERG_02075	-0.161717	0.750882
TERG_02075:E010	IR	TERG_02075	-0.260113	0.744327
TERG_02075:E012	IR	TERG_02075	-1.68037	0.0124066
TERG_02075:I007	-	TERG_02075	-1.72563	0.0154554
TERG_02078:I001	-	TERG_02078	-1.3091	0.0204731
TERG_02078:I002	-	TERG_02078	0.0474488	0.879823
TERG_02078:I003	-	TERG_02078	-0.482037	0.167683
TERG_02078:I004	-	TERG_02078	-0.187291	0.442153
TERG_02081:I001	-	TERG_02081	-1.64936	0.000704392
TERG_02081:I002	-	TERG_02081	-0.927994	0.00897894
TERG_02083:E003	IR	TERG_02083	-1.82437	0.00114603
TERG_02083:I001	-	TERG_02083	-1.91167	0.000182757
TERG_02090:I001	-	TERG_02090	-0.183487	0.698829
TERG_02090:I002	-	TERG_02090	-0.0716631	0.863701
TERG_02100:I001	-	TERG_02100	-0.327661	0.563969
TERG_02100:I002	-	TERG_02100	0.547414	0.160472
TERG_02100:I003	-	TERG_02100	-0.167774	0.650808
TERG_02104:I001	-	TERG_02104	-0.180156	0.581996
TERG_02104:I002	-	TERG_02104	0.220013	0.495544
TERG_02110:I002	-	TERG_02110	-0.456273	0.483901
TERG_02111:I001	-	TERG_02111	-0.18191	0.745399
TERG_02111:I002	-	TERG_02111	-0.179044	0.749779
TERG_02111:I003	-	TERG_02111	0.550401	0.307214
TERG_02112:I001	-	TERG_02112	0.0504953	0.902901
TERG_02112:I002	-	TERG_02112	0.0428074	0.937285
TERG_02112:I003	-	TERG_02112	0.265428	0.639668
TERG_02116:I002	-	TERG_02116	-0.534149	0.148477
TERG_02116:I003	-	TERG_02116	-3.83223	0.000155011
TERG_02116:I004	-	TERG_02116	-0.96111	0.0150077
TERG_02118:E002	IR	TERG_02118	-0.0277282	0.936456
TERG_02118:I002	-	TERG_02118	-0.390943	0.30555
TERG_02121:I001	-	TERG_02121	0.422037	0.27073
TERG_02121:I002	-	TERG_02121	0.107589	0.770127
TERG_02123:I001	-	TERG_02123	0.419016	0.268505
TERG_02123:I002	-	TERG_02123	0.863605	0.0502075
TERG_02124:E004	IR	TERG_02124	0.88978	0.146585
TERG_02126:I002	-	TERG_02126	-1.64772	0.0314112
TERG_02126:I003	-	TERG_02126	-0.579227	0.314275
TERG_02127:I001	-	TERG_02127	-0.157583	0.591857
TERG_02127:I002	-	TERG_02127	0.0829136	0.699122
TERG_02131:I002	-	TERG_02131	-0.27491	0.566985
TERG_02140:I001	-	TERG_02140	0.0285472	0.915399
TERG_02140:I002	-	TERG_02140	-0.495418	0.264356
TERG_02140:I003	-	TERG_02140	0.0191748	0.939086
TERG_02142:I001	-	TERG_02142	0.0841985	0.828133
TERG_02144:I001	-	TERG_02144	-0.401063	0.448629
TERG_02151:I002	-	TERG_02151	0.00330186	0.985395
TERG_02153:I001	-	TERG_02153	0.892213	0.111459
TERG_02153:I003	-	TERG_02153	1.06097	0.0848497
TERG_02153:I004	-	TERG_02153	-0.302377	0.639331
TERG_02158:I002	-	TERG_02158	0.0212826	0.949266
TERG_02163:I001	-	TERG_02163	-1.13503	0.0381885
TERG_02163:I002	-	TERG_02163	-1.34139	0.0309766
TERG_02172:I001	-	TERG_02172	1.63824	7.46943e-05
TERG_02172:I002	-	TERG_02172	-1.03892	0.00846906
TERG_02173:I002	-	TERG_02173	0.306418	0.67939
TERG_02176:I002	-	TERG_02176	0.990717	0.0789875
TERG_02181:I001	-	TERG_02181	0.30641	0.547821
TERG_02181:I002	-	TERG_02181	0.243596	0.721871
TERG_02182:I001	-	TERG_02182	0.897278	0.230741
TERG_02186:I001	-	TERG_02186	-1.2834	0.14534
TERG_02186:I002	-	TERG_02186	1.86711	7.86728e-05
TERG_02189:I005	-	TERG_02189	-0.089783	0.788275
TERG_02190:I002	-	TERG_02190	-0.127026	0.784186
TERG_02190:I003	-	TERG_02190	-0.027639	0.978986
TERG_02196:I001	-	TERG_02196	0.263319	0.487045
TERG_02199:E003	IR	TERG_02199	0.253392	0.449766
TERG_02199:E005	IR	TERG_02199	-0.150809	0.668035
TERG_02199:I001	-	TERG_02199	0.186184	0.537915
TERG_02210:I001	-	TERG_02210	0.167614	0.64007
TERG_02210:I002	-	TERG_02210	1.07395	0.0133907
TERG_02211:I001	-	TERG_02211	-0.0231032	0.947415
TERG_02213:I001	-	TERG_02213	-2.01448	0.0164315
TERG_02213:I002	-	TERG_02213	-0.159256	0.780951
TERG_02213:I004	-	TERG_02213	0.99297	0.024988
TERG_02214:I001	-	TERG_02214	-0.52877	0.413982
TERG_02219:I001	-	TERG_02219	-0.414613	0.514534
TERG_02219:I002	-	TERG_02219	-2.35259	0.0147671
TERG_02221:E003	IR	TERG_02221	-0.639224	0.160208
TERG_02221:E005	IR	TERG_02221	0.0553316	0.932044
TERG_02221:E007	IR	TERG_02221	-0.075426	0.834216
TERG_02221:I001	-	TERG_02221	0.681171	0.175403
TERG_02222:E002	IR	TERG_02222	-1.04805	0.0154187
TERG_02222:I002	-	TERG_02222	-0.244879	0.490077
TERG_02223:I001	-	TERG_02223	0.3052	0.63158
TERG_02225:E002	IR	TERG_02225	-0.182	0.654596
TERG_02225:E004	IR	TERG_02225	0.167803	0.736915
TERG_02229:I001	-	TERG_02229	0.139912	0.609701
TERG_02229:I002	-	TERG_02229	-0.0822669	0.739738
TERG_02232:I001	-	TERG_02232	-1.89545	0.0110249
TERG_02232:I003	-	TERG_02232	-1.55456	0.0150799
TERG_02234:I001	-	TERG_02234	-0.164566	0.702866
TERG_02234:I002	-	TERG_02234	-0.0226162	0.9618
TERG_02234:I003	-	TERG_02234	0.00130045	0.995676
TERG_02234:I004	-	TERG_02234	-0.285061	0.54124
TERG_02234:I005	-	TERG_02234	0.852493	0.188551
TERG_02238:I001	-	TERG_02238	0.834077	0.00127963
TERG_02238:I002	-	TERG_02238	-0.318035	0.430201
TERG_02238:I003	-	TERG_02238	0.14091	0.842167
TERG_02249:I001	-	TERG_02249	-1.44146	0.00475114
TERG_02249:I002	-	TERG_02249	-2.44421	0.000487831
TERG_02250:I002	-	TERG_02250	-0.319668	0.54555
TERG_02252:I001	-	TERG_02252	0.136566	0.586106
TERG_02254:I003	-	TERG_02254	0.295447	0.503027
TERG_02254:I004	-	TERG_02254	0.346197	0.382778
TERG_02256:I001	-	TERG_02256	0.245751	0.453809
TERG_02256:I003	-	TERG_02256	0.715926	0.233973
TERG_02262:I001	-	TERG_02262	0.200089	0.5059
TERG_02262:I002	-	TERG_02262	0.00812549	0.972929
TERG_02262:I003	-	TERG_02262	-0.151214	0.731277
TERG_02262:I004	-	TERG_02262	0.177547	0.51474
TERG_02262:I005	-	TERG_02262	-0.213313	0.671834
TERG_02263:I002	-	TERG_02263	0.459446	0.133392
TERG_02264:I001	-	TERG_02264	0.880469	0.105288
TERG_02264:I003	-	TERG_02264	-0.875131	0.248496
TERG_02266:I001	-	TERG_02266	-0.46941	0.168793
TERG_02266:I002	-	TERG_02266	1.20192	0.072522
TERG_02266:I003	-	TERG_02266	0.428599	0.448407
TERG_02273:I001	-	TERG_02273	0.0445295	0.859409
TERG_02273:I002	-	TERG_02273	-0.0322676	0.913986
TERG_02274:E003	IR	TERG_02274	-0.160146	0.668206
TERG_02274:I001	-	TERG_02274	-1.04834	0.0189398
TERG_02275:I001	-	TERG_02275	0.13326	0.62594
TERG_02275:I002	-	TERG_02275	-0.941278	0.0568732
TERG_02275:I003	-	TERG_02275	-2.15802	0.000430359
TERG_02283:I001	-	TERG_02283	-1.85274	0.00326598
TERG_02283:I002	-	TERG_02283	-0.834295	0.0463966
TERG_02283:I003	-	TERG_02283	-2.00568	0.00212846
TERG_02285:I004	-	TERG_02285	0.69665	0.236964
TERG_02286:I001	-	TERG_02286	-0.581636	0.296284
TERG_02286:I002	-	TERG_02286	-1.58453	0.0175935
TERG_02286:I003	-	TERG_02286	-1.46999	0.0184207
TERG_02287:I001	-	TERG_02287	-0.185585	0.605132
TERG_02287:I002	-	TERG_02287	-0.579062	0.323904
TERG_02287:I003	-	TERG_02287	-0.522992	0.216193
TERG_02287:I004	-	TERG_02287	-0.608609	0.283927
TERG_02287:I005	-	TERG_02287	0.416786	0.195809
TERG_02287:I006	-	TERG_02287	-0.919605	0.0183628
TERG_02287:I007	-	TERG_02287	-0.82921	0.0650846
TERG_02287:I008	-	TERG_02287	0.263574	0.589002
TERG_02290:I001	-	TERG_02290	-1.39058	0.0183915
TERG_02290:I002	-	TERG_02290	-1.30577	0.0107642
TERG_02298:I001	-	TERG_02298	-0.875468	0.0759665
TERG_02298:I002	-	TERG_02298	-0.0640568	0.875611
TERG_02301:I003	-	TERG_02301	0.776435	0.270305
TERG_02302:I001	-	TERG_02302	0.176231	0.570381
TERG_02302:I002	-	TERG_02302	0.0117237	0.971244
TERG_02302:I003	-	TERG_02302	-0.0713158	0.868481
TERG_02306:I001	-	TERG_02306	-0.075898	0.839968
TERG_02306:I002	-	TERG_02306	-0.235975	0.498891
TERG_02308:I001	-	TERG_02308	0.195689	0.537863
TERG_02308:I002	-	TERG_02308	-0.188492	0.699643
TERG_02309:I002	-	TERG_02309	0.000499503	0.994427
TERG_02309:I003	-	TERG_02309	-0.440258	0.318409
TERG_02312:I001	-	TERG_02312	0.429603	0.148377
TERG_02312:I002	-	TERG_02312	-0.0915735	0.84583
TERG_02312:I003	-	TERG_02312	0.550865	0.102063
TERG_02313:I001	-	TERG_02313	-0.238315	0.665553
TERG_02317:E004	IR	TERG_02317	-0.376556	0.502593
TERG_02323:I001	-	TERG_02323	-0.325373	0.541599
TERG_02323:I002	-	TERG_02323	-0.235483	0.526961
TERG_02323:I003	-	TERG_02323	0.0741316	0.857306
TERG_02324:I001	-	TERG_02324	-0.238244	0.64438
TERG_02325:I002	-	TERG_02325	-0.423178	0.424255
TERG_02325:I003	-	TERG_02325	-0.419045	0.458839
TERG_02325:I004	-	TERG_02325	-0.298908	0.55805
TERG_02337:I001	-	TERG_02337	-0.596373	0.24954
TERG_02337:I003	-	TERG_02337	-0.755076	0.115276
TERG_02337:I004	-	TERG_02337	0.0541851	0.901743
TERG_02337:I005	-	TERG_02337	-0.598629	0.391128
TERG_02353:E002	IR	TERG_02353	-0.292695	0.571319
TERG_02353:E004	IR	TERG_02353	-0.0215029	0.97752
TERG_02363:I002	-	TERG_02363	0.114682	0.802515
TERG_02363:I003	-	TERG_02363	0.0723577	0.915532
TERG_02368:I001	-	TERG_02368	0.457284	0.233534
TERG_02368:I002	-	TERG_02368	-0.0374474	0.950557
TERG_02369:I002	-	TERG_02369	-0.264802	0.589834
TERG_02369:I003	-	TERG_02369	-0.772826	0.032784
TERG_02373:I001	-	TERG_02373	0.09396	0.865555
TERG_02373:I002	-	TERG_02373	-0.540677	0.434499
TERG_02374:I002	-	TERG_02374	-0.569294	0.312981
TERG_02377:I003	-	TERG_02377	0.75681	0.0193556
TERG_02377:I005	-	TERG_02377	0.195709	0.562231
TERG_02378:I001	-	TERG_02378	-0.813344	0.193594
TERG_02378:I002	-	TERG_02378	-0.31401	0.646771
TERG_02381:I002	-	TERG_02381	-0.983058	0.0709111
TERG_02381:I003	-	TERG_02381	-0.959723	0.0216489
TERG_02381:I004	-	TERG_02381	-0.54714	0.122605
TERG_02382:I001	-	TERG_02382	1.21113	0.109736
TERG_02382:I002	-	TERG_02382	-0.0567097	0.806337
TERG_02383:E002	IR	TERG_02383	-0.365207	0.338054
TERG_02383:E004	IR	TERG_02383	-0.0531292	0.92183
TERG_02389:I001	-	TERG_02389	-1.72292	0.0227416
TERG_02389:I002	-	TERG_02389	-0.556041	0.448245
TERG_02390:I001	-	TERG_02390	-0.421045	0.573498
TERG_02398:I001	-	TERG_02398	-3.37508	0.0141341
TERG_02398:I002	-	TERG_02398	0.376651	0.411212
TERG_02400:E002	IR	TERG_02400	0.780043	0.141237
TERG_02400:E005	IR	TERG_02400	-0.0500391	0.921686
TERG_02400:E007	IR	TERG_02400	0.234367	0.654001
TERG_02400:I002	-	TERG_02400	0.588904	0.191095
TERG_02402:E004	IR	TERG_02402	-0.0845018	0.886012
TERG_02402:I003	-	TERG_02402	-0.231888	0.709329
TERG_02402:I004	-	TERG_02402	-0.340978	0.467606
TERG_02403:I001	-	TERG_02403	0.0083663	0.945476
TERG_02403:I003	-	TERG_02403	-1.45977	0.128987
TERG_02404:I002	-	TERG_02404	0.192372	0.568468
TERG_02404:I003	-	TERG_02404	1.0724	4.8827e-05
TERG_02404:I004	-	TERG_02404	0.85265	0.0233581
TERG_02405:I003	-	TERG_02405	0.122401	0.664109
TERG_02408:I002	-	TERG_02408	-0.00440614	0.989606
TERG_02408:I003	-	TERG_02408	-0.515274	0.272476
TERG_02408:I004	-	TERG_02408	-1.03146	0.0308033
TERG_02408:I005	-	TERG_02408	0.0473959	0.894249
TERG_02409:I003	-	TERG_02409	0.418884	0.200773
TERG_02410:I001	-	TERG_02410	0.299289	0.568393
TERG_02415:I001	-	TERG_02415	-0.349374	0.474691
TERG_02415:I002	-	TERG_02415	-0.364816	0.291937
TERG_02416:I001	-	TERG_02416	0.0890109	0.727451
TERG_02416:I002	-	TERG_02416	-0.586603	0.0878335
TERG_02417:I001	-	TERG_02417	-0.0491698	0.923275
TERG_02417:I002	-	TERG_02417	-0.385252	0.33216
TERG_02417:I003	-	TERG_02417	0.312141	0.68092
TERG_02417:I004	-	TERG_02417	-0.206015	0.621461
TERG_02418:I004	-	TERG_02418	-0.0996236	0.679261
TERG_02422:I001	-	TERG_02422	-0.689943	0.239467
TERG_02422:I002	-	TERG_02422	-0.716903	0.112344
TERG_02422:I003	-	TERG_02422	-0.370884	0.502814
TERG_02422:I008	-	TERG_02422	-0.337319	0.537812
TERG_02423:I001	-	TERG_02423	0.0642457	0.846647
TERG_02423:I002	-	TERG_02423	0.531171	0.113417
TERG_02424:I001	-	TERG_02424	-2.20361	0.00351926
TERG_02424:I003	-	TERG_02424	-0.0257106	0.95583
TERG_02424:I004	-	TERG_02424	-0.490753	0.408645
TERG_02424:I005	-	TERG_02424	-0.354929	0.517911
TERG_02425:E003	IR	TERG_02425	-0.578366	0.301306
TERG_02428:I001	-	TERG_02428	-0.0878907	0.770285
TERG_02428:I002	-	TERG_02428	-0.364914	0.202025
TERG_02428:I003	-	TERG_02428	0.17073	0.699636
TERG_02429:I001	-	TERG_02429	-0.981806	0.00159505
TERG_02429:I002	-	TERG_02429	-0.450335	0.282595
TERG_02429:I003	-	TERG_02429	-1.31083	0.00793308
TERG_02430:I001	-	TERG_02430	-0.87457	0.0326864
TERG_02431:I001	-	TERG_02431	0.23699	0.533874
TERG_02431:I002	-	TERG_02431	-2.11548	0.0102433
TERG_02434:I001	-	TERG_02434	-0.403384	0.252274
TERG_02442:I001	-	TERG_02442	0.30701	0.513605
TERG_02442:I002	-	TERG_02442	-0.158522	0.69349
TERG_02443:I001	-	TERG_02443	-0.0909722	0.83392
TERG_02443:I002	-	TERG_02443	-0.0824037	0.766937
TERG_02444:I002	-	TERG_02444	-2.54963	0.000252096
TERG_02447:E002	IR	TERG_02447	-1.29631	0.169394
TERG_02447:E004	IR	TERG_02447	-0.0461416	0.883264
TERG_02447:E006	IR	TERG_02447	0.30038	0.555499
TERG_02450:I001	-	TERG_02450	0.318324	0.422445
TERG_02450:I002	-	TERG_02450	0.311897	0.385774
TERG_02455:I001	-	TERG_02455	-0.300402	0.460411
TERG_02455:I002	-	TERG_02455	0.155557	0.77218
TERG_02457:I002	-	TERG_02457	-0.112187	0.794963
TERG_02457:I003	-	TERG_02457	0.458833	0.351002
TERG_02458:E004	IR	TERG_02458	0.338095	0.527476
TERG_02460:I002	-	TERG_02460	0.328891	0.373687
TERG_02468:I001	-	TERG_02468	-0.0888082	0.847137
TERG_02468:I005	-	TERG_02468	0.0435139	0.945809
TERG_02472:E003	IR	TERG_02472	-0.511962	0.218741
TERG_02472:E005	IR	TERG_02472	-0.214582	0.581461
TERG_02472:E007	IR	TERG_02472	0.23855	0.61809
TERG_02472:E009	IR	TERG_02472	0.0252577	0.953283
TERG_02472:E012	IR	TERG_02472	-0.152962	0.687355
TERG_02472:I001	-	TERG_02472	-0.624401	0.10795
TERG_02472:I006	-	TERG_02472	-0.401648	0.529543
TERG_02478:I001	-	TERG_02478	-0.522605	0.140214
TERG_02478:I002	-	TERG_02478	-0.106547	0.816932
TERG_02482:I001	-	TERG_02482	-0.0445436	0.878012
TERG_02482:I002	-	TERG_02482	0.320986	0.490408
TERG_02486:I001	-	TERG_02486	-1.00083	0.04085
TERG_02486:I002	-	TERG_02486	-0.643758	0.212435
TERG_02486:I003	-	TERG_02486	-0.906977	0.195683
TERG_02486:I004	-	TERG_02486	0.425785	0.267285
TERG_02486:I005	-	TERG_02486	-0.0356699	0.947129
TERG_02487:I002	-	TERG_02487	1.29814	0.128539
TERG_02487:I006	-	TERG_02487	-0.405295	0.462519
TERG_02487:I008	-	TERG_02487	-1.46844	0.0420824
TERG_02492:I002	-	TERG_02492	-0.188548	0.43411
TERG_02492:I003	-	TERG_02492	-0.0856481	0.745416
TERG_02494:E002	IR	TERG_02494	0.152694	0.740882
TERG_02494:I002	-	TERG_02494	0.602971	0.0329815
TERG_02494:I003	-	TERG_02494	0.194527	0.367274
TERG_02496:I003	-	TERG_02496	-0.162957	0.665153
TERG_02496:I004	-	TERG_02496	-0.118248	0.751305
TERG_02496:I006	-	TERG_02496	-0.36079	0.372341
TERG_02500:I001	-	TERG_02500	-2.2153	0.0192741
TERG_02500:I002	-	TERG_02500	-2.49712	0.00196729
TERG_02504:I001	-	TERG_02504	-0.243614	0.479643
TERG_02504:I002	-	TERG_02504	-0.199507	0.563143
TERG_02505:I003	-	TERG_02505	0.164858	0.761457
TERG_02505:I004	-	TERG_02505	0.226557	0.646764
TERG_02508:I004	-	TERG_02508	-0.156306	0.816902
TERG_02513:I001	-	TERG_02513	0.379466	0.503373
TERG_02513:I003	-	TERG_02513	-0.9265	0.0759483
TERG_02513:I004	-	TERG_02513	0.494478	0.366478
TERG_02513:I005	-	TERG_02513	0.260664	0.649455
TERG_02513:I006	-	TERG_02513	0.236794	0.717196
TERG_02513:I007	-	TERG_02513	0.530472	0.356558
TERG_02513:I009	-	TERG_02513	-1.0809	0.0566773
TERG_02513:I010	-	TERG_02513	0.353395	0.494684
TERG_02515:I002	-	TERG_02515	-2.33817	0.000107637
TERG_02515:I003	-	TERG_02515	-0.592307	0.266517
TERG_02518:I001	-	TERG_02518	-0.347871	0.478628
TERG_02518:I002	-	TERG_02518	-1.48149	0.0190753
TERG_02519:I001	-	TERG_02519	-0.309013	0.304129
TERG_02519:I002	-	TERG_02519	-1.23565	0.111539
TERG_02519:I004	-	TERG_02519	-0.413828	0.218404
TERG_02524:I001	-	TERG_02524	-0.546376	0.329569
TERG_02524:I002	-	TERG_02524	-0.87185	0.219944
TERG_02524:I003	-	TERG_02524	-0.528831	0.340149
TERG_02524:I004	-	TERG_02524	-1.35327	0.0320289
TERG_02524:I005	-	TERG_02524	-0.700152	0.0947043
TERG_02524:I006	-	TERG_02524	-0.356718	0.598055
TERG_02524:I007	-	TERG_02524	-0.280777	0.3338
TERG_02524:I008	-	TERG_02524	0.403404	0.287594
TERG_02527:I001	-	TERG_02527	-0.282638	0.613213
TERG_02527:I002	-	TERG_02527	-0.157836	0.782954
TERG_02527:I004	-	TERG_02527	-1.13533	0.0261843
TERG_02527:I005	-	TERG_02527	0.0479119	0.926345
TERG_02528:I001	-	TERG_02528	0.400033	0.213859
TERG_02528:I002	-	TERG_02528	0.550514	0.0746635
TERG_02528:I003	-	TERG_02528	0.486401	0.0975317
TERG_02528:I004	-	TERG_02528	0.590245	0.0509854
TERG_02531:I001	-	TERG_02531	-0.108597	0.677782
TERG_02531:I002	-	TERG_02531	-0.424318	0.299989
TERG_02531:I003	-	TERG_02531	-0.721771	0.04777
TERG_02531:I004	-	TERG_02531	-1.10095	0.115963
TERG_02532:I001	-	TERG_02532	-0.535053	0.301134
TERG_02532:I002	-	TERG_02532	-2.0907	0.00298323
TERG_02532:I003	-	TERG_02532	-0.364412	0.46535
TERG_02534:I001	-	TERG_02534	0.208625	0.737048
TERG_02534:I002	-	TERG_02534	0.575398	0.219788
TERG_02535:I001	-	TERG_02535	-0.877521	0.0939575
TERG_02535:I002	-	TERG_02535	0.832115	0.0507128
TERG_02535:I003	-	TERG_02535	0.656206	0.0761394
TERG_02541:I001	-	TERG_02541	-0.135396	0.818486
TERG_02541:I002	-	TERG_02541	-0.50175	0.370278
TERG_02542:E003	IR	TERG_02542	-1.8553	0.0685366
TERG_02543:E002	IR	TERG_02543	0.589478	0.322912
TERG_02543:I002	-	TERG_02543	-0.0601322	0.868195
TERG_02543:I003	-	TERG_02543	0.399892	0.406326
TERG_02544:I001	-	TERG_02544	-0.449594	0.15755
TERG_02544:I002	-	TERG_02544	0.119555	0.666247
TERG_02545:E002	IR	TERG_02545	-0.485165	0.361982
TERG_02545:E004	IR	TERG_02545	-0.471564	0.373115
TERG_02545:E006	IR	TERG_02545	1.20106	0.000149716
TERG_02550:I002	-	TERG_02550	0.281344	0.216983
TERG_02551:E002	IR	TERG_02551	0.0883981	0.809877
TERG_02551:I002	-	TERG_02551	-0.366201	0.127893
TERG_02558:I001	-	TERG_02558	0.0322637	0.925271
TERG_02558:I002	-	TERG_02558	0.0973485	0.747709
TERG_02559:I001	-	TERG_02559	0.293425	0.527072
TERG_02559:I003	-	TERG_02559	-1.70475	0.00689612
TERG_02561:I001	-	TERG_02561	0.136456	0.630154
TERG_02561:I002	-	TERG_02561	0.203964	0.410218
TERG_02562:E003	IR	TERG_02562	-1.1437	0.00365139
TERG_02562:I001	-	TERG_02562	-0.189504	0.661422
TERG_02562:I003	-	TERG_02562	-0.489072	0.151181
TERG_02564:I001	-	TERG_02564	-1.26108	0.030801
TERG_02564:I002	-	TERG_02564	-0.357767	0.417139
TERG_02571:I001	-	TERG_02571	-0.360987	0.449653
TERG_02571:I002	-	TERG_02571	-0.795549	0.117926
TERG_02581:I001	-	TERG_02581	-0.185848	0.709367
TERG_02581:I002	-	TERG_02581	-1.03962	0.0455998
TERG_02581:I004	-	TERG_02581	-1.08166	0.100529
TERG_02583:I002	-	TERG_02583	-0.707341	0.145928
TERG_02591:I001	-	TERG_02591	1.05202	0.0120236
TERG_02591:I002	-	TERG_02591	0.840789	0.0410334
TERG_02591:I003	-	TERG_02591	0.819914	0.0383795
TERG_02591:I004	-	TERG_02591	0.147059	0.766582
TERG_02592:I002	-	TERG_02592	-0.507124	0.359846
TERG_02599:I001	-	TERG_02599	-2.16873	0.0013106
TERG_02599:I003	-	TERG_02599	-0.284554	0.558244
TERG_02601:I002	-	TERG_02601	0.0453446	0.937781
TERG_02601:I004	-	TERG_02601	0.290554	0.623499
TERG_02601:I005	-	TERG_02601	0.816049	0.168983
TERG_02601:I007	-	TERG_02601	0.418508	0.256606
TERG_02605:I001	-	TERG_02605	-0.906154	0.296612
TERG_02605:I002	-	TERG_02605	0.0824386	0.845133
TERG_02605:I003	-	TERG_02605	0.328818	0.57494
TERG_02608:I002	-	TERG_02608	-0.169979	0.552694
TERG_02612:E004	IR	TERG_02612	0.610901	0.0196665
TERG_02612:I001	-	TERG_02612	1.02151	0.000793717
TERG_02612:I002	-	TERG_02612	0.801686	0.00927813
TERG_02613:I001	-	TERG_02613	-0.951467	0.104956
TERG_02613:I003	-	TERG_02613	-0.0376334	0.861846
TERG_02615:I001	-	TERG_02615	-0.0252131	0.953109
TERG_02618:I003	-	TERG_02618	-1.30863	0.010986
TERG_02618:I004	-	TERG_02618	-0.0131576	0.979042
TERG_02628:I001	-	TERG_02628	-0.62845	0.290391
TERG_02628:I002	-	TERG_02628	-0.236327	0.695273
TERG_02628:I003	-	TERG_02628	-0.448611	0.393543
TERG_02628:I007	-	TERG_02628	-0.02648	0.947113
TERG_02628:I008	-	TERG_02628	-1.53921	0.0758395
TERG_02629:I001	-	TERG_02629	0.547551	0.356644
TERG_02629:I002	-	TERG_02629	0.0609988	0.89126
TERG_02629:I003	-	TERG_02629	0.490229	0.305571
TERG_02629:I004	-	TERG_02629	0.488506	0.274698
TERG_02633:I002	-	TERG_02633	-0.603014	0.239479
TERG_02637:E002	IR	TERG_02637	-0.11167	0.881335
TERG_02637:I003	-	TERG_02637	-0.130754	0.774936
TERG_02641:E003	IR	TERG_02641	1.3047	0.00138955
TERG_02641:I002	-	TERG_02641	-0.123755	0.761174
TERG_02649:I002	-	TERG_02649	-0.179598	0.714764
TERG_02649:I003	-	TERG_02649	0.409118	0.324909
TERG_02654:I001	-	TERG_02654	-2.41788	0.00448046
TERG_02654:I005	-	TERG_02654	-0.313958	0.653502
TERG_02667:I002	-	TERG_02667	-1.08343	0.110705
TERG_02669:I001	-	TERG_02669	0.673078	0.0729952
TERG_02669:I002	-	TERG_02669	0.52257	0.107792
TERG_02670:I001	-	TERG_02670	-0.39184	0.469127
TERG_02670:I002	-	TERG_02670	-0.737386	0.298426
TERG_02670:I004	-	TERG_02670	-1.07384	0.0839474
TERG_02672:I001	-	TERG_02672	0.0181074	0.9484
TERG_02672:I002	-	TERG_02672	-0.648531	0.347029
TERG_02672:I003	-	TERG_02672	-1.36642	0.0440117
TERG_02672:I004	-	TERG_02672	-0.409151	0.621221
TERG_02675:E002	IR	TERG_02675	-0.158791	0.64361
TERG_02675:E004	IR	TERG_02675	-0.400004	0.210182
TERG_02675:E006	IR	TERG_02675	-0.289568	0.461803
TERG_02675:E008	IR	TERG_02675	-0.399662	0.24511
TERG_02675:I005	-	TERG_02675	-0.114868	0.813139
TERG_02676:I001	-	TERG_02676	0.411731	0.175137
TERG_02676:I002	-	TERG_02676	0.908588	0.027092
TERG_02676:I003	-	TERG_02676	0.368566	0.409006
TERG_02677:I001	-	TERG_02677	-0.498868	0.480482
TERG_02677:I002	-	TERG_02677	-0.827773	0.13593
TERG_02677:I003	-	TERG_02677	-0.277474	0.580992
TERG_02681:I005	-	TERG_02681	-0.43544	0.441821
TERG_02681:I006	-	TERG_02681	1.25808	0.0114069
TERG_02682:I002	-	TERG_02682	0.0631853	0.876144
TERG_02689:I001	-	TERG_02689	0.120012	0.719003
TERG_02689:I002	-	TERG_02689	0.180803	0.589887
TERG_02689:I003	-	TERG_02689	0.296519	0.444209
TERG_02692:E002	IR	TERG_02692	-0.105592	0.829279
TERG_02692:E004	IR	TERG_02692	-0.237549	0.573358
TERG_02694:E002	IR	TERG_02694	-0.243385	0.523616
TERG_02694:E004	IR	TERG_02694	-0.516375	0.209144
TERG_02694:E007	IR	TERG_02694	0.198833	0.593825
TERG_02697:I001	-	TERG_02697	-0.447788	0.166023
TERG_02697:I002	-	TERG_02697	-1.04048	0.0277352
TERG_02697:I003	-	TERG_02697	-0.297741	0.317398
TERG_02697:I004	-	TERG_02697	0.196395	0.492071
TERG_02705:I002	-	TERG_02705	-1.49458	0.0173491
TERG_02705:I004	-	TERG_02705	-0.506681	0.724798
TERG_02709:I001	-	TERG_02709	-0.400771	0.489273
TERG_02709:I003	-	TERG_02709	0.487236	0.393963
TERG_02711:I002	-	TERG_02711	0.342175	0.52022
TERG_02712:I001	-	TERG_02712	0.144371	0.661982
TERG_02712:I002	-	TERG_02712	-0.00610375	0.992099
TERG_02712:I003	-	TERG_02712	0.223851	0.480725
TERG_02723:I002	-	TERG_02723	-0.0960772	0.870072
TERG_02724:I001	-	TERG_02724	0.0817838	0.765414
TERG_02724:I002	-	TERG_02724	-0.707138	0.227058
TERG_02728:I001	-	TERG_02728	-0.502956	0.0914032
TERG_02728:I002	-	TERG_02728	-0.322225	0.273655
TERG_02730:I002	-	TERG_02730	-0.011481	0.977286
TERG_02735:I002	-	TERG_02735	-0.228863	0.670722
TERG_02735:I003	-	TERG_02735	0.517939	0.204129
TERG_02735:I004	-	TERG_02735	0.587904	0.421529
TERG_02735:I008	-	TERG_02735	0.428182	0.489298
TERG_02736:I001	-	TERG_02736	0.271235	0.463447
TERG_02736:I002	-	TERG_02736	0.0623774	0.829658
TERG_02737:I002	-	TERG_02737	-1.30017	0.0332014
TERG_02737:I003	-	TERG_02737	-1.25349	0.0708393
TERG_02737:I004	-	TERG_02737	-0.83773	0.0873089
TERG_02740:I001	-	TERG_02740	0.402216	0.310528
TERG_02752:I004	-	TERG_02752	1.91843	9.40342e-05
TERG_02755:I004	-	TERG_02755	-0.0719817	0.866504
TERG_02758:I001	-	TERG_02758	0.536804	0.318222
TERG_02758:I002	-	TERG_02758	0.112857	0.83131
TERG_02758:I003	-	TERG_02758	0.235694	0.611166
TERG_02758:I004	-	TERG_02758	-0.00139576	0.998468
TERG_02761:I002	-	TERG_02761	-0.422112	0.205444
TERG_02768:I002	-	TERG_02768	-0.265136	0.587876
TERG_02768:I003	-	TERG_02768	0.168193	0.625531
TERG_02768:I004	-	TERG_02768	0.881496	0.0683842
TERG_02770:I001	-	TERG_02770	0.993386	0.0943925
TERG_02770:I002	-	TERG_02770	0.571329	0.270678
TERG_02770:I003	-	TERG_02770	-0.0276498	0.894979
TERG_02773:I001	-	TERG_02773	0.487722	0.201667
TERG_02773:I002	-	TERG_02773	0.260052	0.484708
TERG_02773:I003	-	TERG_02773	0.456396	0.286809
TERG_02785:I001	-	TERG_02785	-0.871996	0.0212604
TERG_02785:I002	-	TERG_02785	-1.14496	0.000123338
TERG_02786:I001	-	TERG_02786	0.185707	0.511941
TERG_02786:I002	-	TERG_02786	0.151777	0.542302
TERG_02786:I003	-	TERG_02786	0.193134	0.469917
TERG_02786:I004	-	TERG_02786	0.0795363	0.767952
TERG_02786:I005	-	TERG_02786	0.0477632	0.857832
TERG_02789:I001	-	TERG_02789	-0.086591	0.914573
TERG_02789:I002	-	TERG_02789	-0.764325	0.182388
TERG_02792:I001	-	TERG_02792	-0.668205	0.236663
TERG_02792:I002	-	TERG_02792	-0.291152	0.647989
TERG_02797:I002	-	TERG_02797	-0.416727	0.445579
TERG_02798:I001	-	TERG_02798	0.000996759	0.976812
TERG_02798:I002	-	TERG_02798	-0.215525	0.658972
TERG_02798:I003	-	TERG_02798	-0.836946	0.221195
TERG_02804:I003	-	TERG_02804	-0.00567199	0.9933
TERG_02819:E002	IR	TERG_02819	-0.943268	0.13023
TERG_02828:I001	-	TERG_02828	-0.158671	0.705406
[truncated: 4,893 more rows]

## Sheet: summary-48h
ID	event	locus	logFC	pvalue
TERG_00002:I001	-	TERG_00002	-0.433868	0.449067
TERG_00002:I002	-	TERG_00002	-0.85841	0.230076
TERG_00002:I003	-	TERG_00002	-1.77089	0.00845287
TERG_00002:I004	-	TERG_00002	-0.999186	0.189046
TERG_00003:I002	-	TERG_00003	-0.219955	0.697209
TERG_00008:I002	-	TERG_00008	0.107664	0.846736
TERG_00008:I003	-	TERG_00008	0.289969	0.519076
TERG_00008:I004	-	TERG_00008	0.164974	0.761221
TERG_00008:I005	-	TERG_00008	0.327431	0.505058
TERG_00009:I002	-	TERG_00009	0.249784	0.65112
TERG_00014:I001	-	TERG_00014	0.971906	0.136696
TERG_00015:I001	-	TERG_00015	-0.532093	0.457516
TERG_00015:I002	-	TERG_00015	-0.0890311	0.845677
TERG_00015:I003	-	TERG_00015	-0.235	0.681507
TERG_00015:I004	-	TERG_00015	-4.63049	9.69293e-06
TERG_00017:I001	-	TERG_00017	-0.154503	0.690267
TERG_00017:I002	-	TERG_00017	0.545177	0.201267
TERG_00020:I001	-	TERG_00020	0.478027	0.181525
TERG_00020:I002	-	TERG_00020	0.81681	0.0270251
TERG_00021:I002	-	TERG_00021	-0.470234	0.308249
TERG_00023:I001	-	TERG_00023	-0.335038	0.441684
TERG_00023:I002	-	TERG_00023	0.0244991	0.966567
TERG_00023:I004	-	TERG_00023	-0.0891193	0.842511
TERG_00023:I005	-	TERG_00023	0.349528	0.447847
TERG_00024:I001	-	TERG_00024	-0.377102	0.387694
TERG_00029:I001	-	TERG_00029	-0.596701	0.188457
TERG_00029:I002	-	TERG_00029	0.354179	0.497716
TERG_00049:E003	IR	TERG_00049	0.144265	0.684891
TERG_00049:I001	-	TERG_00049	0.395813	0.314975
TERG_00051:I001	-	TERG_00051	-0.603195	0.29486
TERG_00051:I007	-	TERG_00051	-0.284641	0.676032
TERG_00052:I003	-	TERG_00052	-0.0888835	0.876859
TERG_00052:I004	-	TERG_00052	-0.798089	0.15474
TERG_00052:I007	-	TERG_00052	-0.00505219	0.989009
TERG_00054:I001	-	TERG_00054	0.108663	0.869984
TERG_00054:I002	-	TERG_00054	-0.143918	0.758337
TERG_00061:I001	-	TERG_00061	0.30169	0.463621
TERG_00061:I002	-	TERG_00061	-0.361964	0.42085
TERG_00061:I003	-	TERG_00061	-0.402591	0.383523
TERG_00066:I001	-	TERG_00066	-1.6614	0.00102172
TERG_00066:I002	-	TERG_00066	-2.13594	2.57821e-06
TERG_00066:I003	-	TERG_00066	-2.10388	6.29826e-06
TERG_00068:I001	-	TERG_00068	0.0616816	0.919242
TERG_00072:E003	IR	TERG_00072	-1.20829	0.0322575
TERG_00072:I001	-	TERG_00072	-0.683364	0.195775
TERG_00075:I001	-	TERG_00075	0.17493	0.731426
TERG_00076:I001	-	TERG_00076	-0.372091	0.424962
TERG_00076:I002	-	TERG_00076	-0.120748	0.835307
TERG_00078:I002	-	TERG_00078	0.196991	0.708052
TERG_00084:E002	IR	TERG_00084	-0.214865	0.655272
TERG_00084:E004	IR*	TERG_00084	0.159767	0.697818
TERG_00087:I001	-	TERG_00087	0.186779	0.832078
TERG_00087:I002	-	TERG_00087	1.01229	0.149644
TERG_00089:I001	-	TERG_00089	1.19323	0.00105292
TERG_00089:I002	-	TERG_00089	1.46985	0.000257145
TERG_00090:I001	-	TERG_00090	0.0926806	0.789392
TERG_00096:E002	IR	TERG_00096	0.0293623	0.9504
TERG_00098:I002	-	TERG_00098	-1.57936	0.0264282
TERG_00098:I004	-	TERG_00098	0.0212731	0.964469
TERG_00098:I005	-	TERG_00098	-0.178286	0.634321
TERG_00099:I001	-	TERG_00099	-0.602648	0.0858787
TERG_00100:I001	-	TERG_00100	-1.11742	0.0368158
TERG_00100:I002	-	TERG_00100	0.512554	0.202399
TERG_00100:I003	-	TERG_00100	0.545763	0.135642
TERG_00102:I001	-	TERG_00102	0.250325	0.626905
TERG_00102:I002	-	TERG_00102	-0.378566	0.426777
TERG_00102:I003	-	TERG_00102	-0.0639752	0.890939
TERG_00102:I005	-	TERG_00102	0.260426	0.612418
TERG_00107:I001	-	TERG_00107	0.680502	0.273381
TERG_00111:I001	-	TERG_00111	-0.0129206	0.970509
TERG_00111:I002	-	TERG_00111	-0.451533	0.419996
TERG_00111:I004	-	TERG_00111	0.150561	0.828337
TERG_00114:I003	-	TERG_00114	0.274536	0.491703
TERG_00114:I004	-	TERG_00114	0.80635	0.0306248
TERG_00114:I005	-	TERG_00114	0.618757	0.0715737
TERG_00114:I006	-	TERG_00114	0.0677233	0.811828
TERG_00118:E005	IR	TERG_00118	-0.260559	0.52463
TERG_00118:I001	-	TERG_00118	0.110016	0.821469
TERG_00118:I002	-	TERG_00118	-0.472681	0.406771
TERG_00122:I002	-	TERG_00122	-0.162773	0.754212
TERG_00124:I003	-	TERG_00124	0.161973	0.597701
TERG_00138:I002	-	TERG_00138	0.248188	0.664445
TERG_00139:I001	-	TERG_00139	0.139057	0.778758
TERG_00139:I002	-	TERG_00139	-0.563536	0.258925
TERG_00143:I001	-	TERG_00143	-0.0537397	0.917972
TERG_00143:I003	-	TERG_00143	-0.0388788	0.936185
TERG_00143:I004	-	TERG_00143	0.578128	0.246896
TERG_00143:I006	-	TERG_00143	0.729943	0.198607
TERG_00146:I003	-	TERG_00146	0.229469	0.60705
TERG_00153:I001	-	TERG_00153	-0.347584	0.519464
TERG_00156:I007	-	TERG_00156	4.5185	4.36218e-06
TERG_00162:I001	-	TERG_00162	0.299483	0.52305
TERG_00162:I002	-	TERG_00162	0.290695	0.537034
TERG_00162:I004	-	TERG_00162	0.983987	0.134185
TERG_00162:I005	-	TERG_00162	-1.19616	0.0121662
TERG_00163:I001	-	TERG_00163	0.492646	0.22902
TERG_00163:I002	-	TERG_00163	0.0994528	0.822801
TERG_00163:I003	-	TERG_00163	0.629174	0.23205
TERG_00163:I004	-	TERG_00163	-0.740091	0.2231
TERG_00163:I005	-	TERG_00163	0.215496	0.635449
TERG_00164:I001	-	TERG_00164	0.641358	0.158022
TERG_00164:I002	-	TERG_00164	0.730419	0.067299
TERG_00171:I002	-	TERG_00171	0.984457	0.123525
TERG_00172:I001	-	TERG_00172	-0.690041	0.096442
TERG_00172:I002	-	TERG_00172	-0.210162	0.631812
TERG_00180:I002	-	TERG_00180	-0.0964721	0.84126
TERG_00182:I003	-	TERG_00182	-0.0928409	0.816973
TERG_00184:I001	-	TERG_00184	-0.155535	0.740663
TERG_00184:I002	-	TERG_00184	-0.271767	0.542067
TERG_00185:I001	-	TERG_00185	-0.225184	0.655791
TERG_00186:I001	-	TERG_00186	1.18466	0.051859
TERG_00186:I002	-	TERG_00186	0.361072	0.603426
TERG_00194:I001	-	TERG_00194	-1.12764	0.012133
TERG_00200:I001	-	TERG_00200	0.14221	0.765551
TERG_00206:I001	-	TERG_00206	1.16398	0.00288393
TERG_00206:I002	-	TERG_00206	1.55501	0.000300641
TERG_00206:I003	-	TERG_00206	-0.228043	0.77498
TERG_00206:I005	-	TERG_00206	-1.43638	0.0146241
TERG_00208:I001	-	TERG_00208	0.0145643	0.967528
TERG_00208:I002	-	TERG_00208	-0.23037	0.655212
TERG_00208:I003	-	TERG_00208	-0.231373	0.586601
TERG_00212:I003	-	TERG_00212	-0.0546549	0.894546
TERG_00212:I004	-	TERG_00212	0.265096	0.628255
TERG_00215:I001	-	TERG_00215	-0.457673	0.252913
TERG_00215:I003	-	TERG_00215	0.0983643	0.782451
TERG_00216:I001	-	TERG_00216	-0.000617486	0.999821
TERG_00216:I003	-	TERG_00216	-0.493181	0.499646
TERG_00216:I004	-	TERG_00216	-0.469795	0.512339
TERG_00216:I005	-	TERG_00216	-0.272215	0.673249
TERG_00221:I001	-	TERG_00221	0.947081	0.15199
TERG_00221:I002	-	TERG_00221	0.857979	0.0919457
TERG_00222:I002	-	TERG_00222	2.42717	0.000224313
TERG_00222:I003	-	TERG_00222	-0.167849	0.811252
TERG_00225:I001	-	TERG_00225	-0.417215	0.582851
TERG_00227:I001	-	TERG_00227	-1.01445	0.0385782
TERG_00227:I002	-	TERG_00227	0.592483	0.148462
TERG_00227:I003	-	TERG_00227	-0.0250689	0.963241
TERG_00227:I004	-	TERG_00227	0.525537	0.301675
TERG_00235:I001	-	TERG_00235	-0.669192	0.11783
TERG_00235:I002	-	TERG_00235	-0.723152	0.0558544
TERG_00235:I003	-	TERG_00235	-1.35825	0.00375256
TERG_00235:I004	-	TERG_00235	-0.954851	0.0202716
TERG_00237:I001	-	TERG_00237	0.8281	0.0905604
TERG_00237:I002	-	TERG_00237	-0.0689516	0.886097
TERG_00241:E002	IR	TERG_00241	0.546279	0.131649
TERG_00241:I002	-	TERG_00241	0.229839	0.633642
TERG_00242:I002	-	TERG_00242	0.305346	0.376599
TERG_00243:E003	IR*	TERG_00243	0.036867	0.951162
TERG_00243:E007	IR	TERG_00243	2.83436	2.3929e-13
TERG_00243:I003	-	TERG_00243	0.156954	0.688546
TERG_00244:I002	-	TERG_00244	-0.283207	0.450962
TERG_00246:I001	-	TERG_00246	0.392737	0.519875
TERG_00247:I002	-	TERG_00247	0.816724	0.0552668
TERG_00250:I001	-	TERG_00250	0.607919	0.247567
TERG_00250:I002	-	TERG_00250	0.263615	0.620852
TERG_00250:I004	-	TERG_00250	0.035472	0.935563
TERG_00253:I002	-	TERG_00253	0.108669	0.807625
TERG_00253:I004	-	TERG_00253	-1.00025	0.109312
TERG_00254:I003	-	TERG_00254	-0.128955	0.947343
TERG_00254:I004	-	TERG_00254	-0.17912	0.880473
TERG_00255:I008	-	TERG_00255	0.862146	0.137182
TERG_00255:I009	-	TERG_00255	-0.727752	0.188046
TERG_00255:I010	-	TERG_00255	0.0323401	0.944964
TERG_00256:I001	-	TERG_00256	-0.250903	0.547682
TERG_00275:I001	-	TERG_00275	1.07679	0.042777
TERG_00275:I002	-	TERG_00275	0.979883	0.0314078
TERG_00276:E002	IR	TERG_00276	-0.810812	0.0442462
TERG_00276:E006	IR	TERG_00276	-0.414623	0.290449
TERG_00276:I002	-	TERG_00276	-0.398037	0.240171
TERG_00276:I003	-	TERG_00276	-0.450931	0.193487
TERG_00276:I006	-	TERG_00276	-0.438705	0.311464
TERG_00279:I001	-	TERG_00279	0.235111	0.478683
TERG_00279:I002	-	TERG_00279	-0.0750898	0.874993
TERG_00279:I003	-	TERG_00279	-0.0616647	0.884932
TERG_00279:I004	-	TERG_00279	0.107603	0.739844
TERG_00279:I005	-	TERG_00279	0.134706	0.714657
TERG_00279:I006	-	TERG_00279	-0.0806053	0.829343
TERG_00284:I001	-	TERG_00284	0.0900613	0.863029
TERG_00284:I002	-	TERG_00284	-0.00677876	0.984879
TERG_00285:I001	-	TERG_00285	0.0173815	0.96773
TERG_00288:I001	-	TERG_00288	0.366972	0.271553
TERG_00292:I001	-	TERG_00292	-0.140297	0.776975
TERG_00292:I002	-	TERG_00292	0.0739145	0.872141
TERG_00297:E003	IR	TERG_00297	0.526215	0.371757
TERG_00299:I002	-	TERG_00299	0.462969	0.387036
TERG_00302:E007	IR*	TERG_00302	0.404423	0.580677
TERG_00302:I001	-	TERG_00302	1.57535	0.065697
TERG_00302:I002	-	TERG_00302	-0.241724	0.700028
TERG_00302:I004	-	TERG_00302	0.589522	0.265932
TERG_00305:I001	-	TERG_00305	-0.532302	0.456715
TERG_00320:I001	-	TERG_00320	0.233307	0.670804
TERG_00321:I002	-	TERG_00321	0.237187	0.503362
TERG_00324:I001	-	TERG_00324	0.0383536	0.941101
TERG_00324:I002	-	TERG_00324	-0.275966	0.648737
TERG_00324:I004	-	TERG_00324	-0.392573	0.524248
TERG_00331:I002	-	TERG_00331	0.126824	0.772036
TERG_00331:I003	-	TERG_00331	0.00134282	0.9986
TERG_00332:I001	-	TERG_00332	0.918841	0.00295202
TERG_00332:I002	-	TERG_00332	1.24378	9.5089e-05
TERG_00332:I003	-	TERG_00332	1.20449	0.00442788
TERG_00336:I002	-	TERG_00336	0.245454	0.549671
TERG_00339:E006	IR*	TERG_00339	0.040957	0.929471
TERG_00339:E008	IR	TERG_00339	-0.150816	0.777253
TERG_00342:I001	-	TERG_00342	0.483186	0.387935
TERG_00346:E002	IR	TERG_00346	-0.916087	0.102202
TERG_00346:I002	-	TERG_00346	-0.17369	0.648644
TERG_00355:I001	-	TERG_00355	-0.483871	0.445398
TERG_00355:I002	-	TERG_00355	-1.5363	0.0584591
TERG_00355:I003	-	TERG_00355	-0.649024	0.321442
TERG_00355:I004	-	TERG_00355	-0.536604	0.323595
TERG_00356:I001	-	TERG_00356	1.1758	0.00330729
TERG_00356:I002	-	TERG_00356	0.727068	0.0894873
TERG_00356:I003	-	TERG_00356	-0.296904	0.496765
TERG_00356:I004	-	TERG_00356	2.06436	0.000606568
TERG_00356:I005	-	TERG_00356	2.35435	7.19227e-05
TERG_00357:E003	IR	TERG_00357	2.03341	0.00395152
TERG_00359:E002	IR	TERG_00359	0.0726335	0.877487
TERG_00359:I003	-	TERG_00359	-0.210717	0.701608
TERG_00362:I001	-	TERG_00362	-0.033939	0.993703
TERG_00366:I001	-	TERG_00366	-0.108945	0.849872
TERG_00366:I002	-	TERG_00366	0.125917	0.821918
TERG_00369:I002	-	TERG_00369	0.623326	0.23996
TERG_00369:I003	-	TERG_00369	1.19555	0.0533884
TERG_00369:I004	-	TERG_00369	-0.7758	0.150831
TERG_00369:I005	-	TERG_00369	-0.260567	0.543899
TERG_00369:I006	-	TERG_00369	1.05295	0.0600161
TERG_00369:I007	-	TERG_00369	-0.244389	0.619609
TERG_00370:I001	-	TERG_00370	0.170926	0.691925
TERG_00370:I002	-	TERG_00370	0.189484	0.574088
TERG_00373:I002	-	TERG_00373	0.268101	0.569189
TERG_00384:E002	IR	TERG_00384	0.852252	0.0356799
TERG_00384:E004	IR	TERG_00384	0.023328	0.966223
TERG_00385:I001	-	TERG_00385	0.127829	0.859151
TERG_00390:I003	-	TERG_00390	-0.0576734	0.901165
TERG_00392:I001	-	TERG_00392	-0.141755	0.753512
TERG_00392:I003	-	TERG_00392	0.244188	0.599919
TERG_00394:I001	-	TERG_00394	-0.219488	0.678121
TERG_00394:I002	-	TERG_00394	0.0411757	0.901283
TERG_00398:I001	-	TERG_00398	-0.171291	0.656653
TERG_00398:I002	-	TERG_00398	0.192522	0.579544
TERG_00406:I001	-	TERG_00406	0.105116	0.77572
TERG_00406:I002	-	TERG_00406	0.153614	0.62264
TERG_00414:I002	-	TERG_00414	-0.353818	0.579398
TERG_00414:I004	-	TERG_00414	0.221513	0.669489
TERG_00414:I005	-	TERG_00414	0.663995	0.19348
TERG_00421:I001	-	TERG_00421	-0.645033	0.288746
TERG_00421:I005	-	TERG_00421	-0.286042	0.606818
TERG_00428:I001	-	TERG_00428	-0.0961784	0.841265
TERG_00438:I005	-	TERG_00438	-0.992005	0.169105
TERG_00438:I007	-	TERG_00438	0.125845	0.817538
TERG_00444:I002	-	TERG_00444	0.0900241	0.781941
TERG_00445:I002	-	TERG_00445	0.208567	0.695867
TERG_00455:I001	-	TERG_00455	-2.60929	3.05808e-05
TERG_00455:I002	-	TERG_00455	-2.97295	1.04073e-08
TERG_00456:E005	IR	TERG_00456	-1.43447	4.78332e-05
TERG_00456:E007	IR	TERG_00456	-0.887704	0.0414556
TERG_00456:I001	-	TERG_00456	-1.1467	0.00168995
TERG_00456:I002	-	TERG_00456	-1.33598	0.000148268
TERG_00458:I001	-	TERG_00458	1.46129	0.00027577
TERG_00458:I002	-	TERG_00458	1.81075	0.00539978
TERG_00460:I002	-	TERG_00460	0.72836	0.187781
TERG_00460:I003	-	TERG_00460	0.615117	0.145499
TERG_00461:E002	IR	TERG_00461	0.873839	0.0656805
TERG_00461:E004	IR	TERG_00461	-0.0621287	0.898031
TERG_00461:E006	IR	TERG_00461	-0.267429	0.674261
TERG_00461:I006	-	TERG_00461	0.107001	0.863601
TERG_00465:E004	IR	TERG_00465	0.0676744	0.896738
TERG_00465:I001	-	TERG_00465	0.190679	0.680996
TERG_00466:I001	-	TERG_00466	0.540335	0.212235
TERG_00466:I002	-	TERG_00466	0.521477	0.164363
TERG_00466:I003	-	TERG_00466	0.13371	0.741462
TERG_00466:I004	-	TERG_00466	0.482179	0.269866
TERG_00466:I005	-	TERG_00466	0.522459	0.389216
TERG_00476:I001	-	TERG_00476	0.921198	0.120729
TERG_00476:I002	-	TERG_00476	0.0975781	0.89113
TERG_00480:I003	-	TERG_00480	-0.628642	0.272977
TERG_00481:E004	IR	TERG_00481	-0.37441	0.499363
TERG_00481:I001	-	TERG_00481	-0.66739	0.183818
TERG_00481:I002	-	TERG_00481	-0.71013	0.23361
TERG_00481:I004	-	TERG_00481	-0.0672	0.908941
TERG_00481:I005	-	TERG_00481	0.139008	0.733016
TERG_00492:I002	-	TERG_00492	-0.306494	0.614848
TERG_00509:I001	-	TERG_00509	-0.226437	0.701218
TERG_00509:I002	-	TERG_00509	-1.62219	0.000627105
TERG_00509:I003	-	TERG_00509	-1.01547	0.0357862
TERG_00509:I004	-	TERG_00509	-0.769655	0.255602
TERG_00509:I005	-	TERG_00509	-0.568077	0.403439
TERG_00515:I002	-	TERG_00515	-1.30704	0.0377465
TERG_00515:I003	-	TERG_00515	0.0632654	0.896548
TERG_00520:I001	-	TERG_00520	-1.68297	0.00310879
TERG_00520:I002	-	TERG_00520	-1.5241	0.0175813
TERG_00520:I003	-	TERG_00520	-1.15145	0.0465428
TERG_00529:I001	-	TERG_00529	0.17038	0.785323
TERG_00529:I002	-	TERG_00529	0.257659	0.603261
TERG_00529:I004	-	TERG_00529	1.0394	0.0488691
TERG_00529:I005	-	TERG_00529	-0.144126	0.835549
TERG_00535:I003	-	TERG_00535	-0.285987	0.601238
TERG_00536:E002	IR	TERG_00536	0.431406	0.225391
TERG_00536:I002	-	TERG_00536	0.731339	0.0996732
TERG_00536:I003	-	TERG_00536	0.641693	0.199519
TERG_00536:I004	-	TERG_00536	1.00175	0.0537089
TERG_00538:I001	-	TERG_00538	0.485636	0.436237
TERG_00538:I002	-	TERG_00538	0.632088	0.150491
TERG_00538:I003	-	TERG_00538	0.413463	0.271239
TERG_00538:I004	-	TERG_00538	0.347535	0.333868
TERG_00541:I001	-	TERG_00541	0.201097	0.602004
TERG_00541:I004	-	TERG_00541	-0.0910107	0.90695
TERG_00541:I005	-	TERG_00541	-0.409851	0.395384
TERG_00546:I001	-	TERG_00546	-0.253472	0.587375
TERG_00549:I001	-	TERG_00549	1.03513	0.00540998
TERG_00549:I002	-	TERG_00549	0.84336	0.0457491
TERG_00549:I003	-	TERG_00549	0.462285	0.215508
TERG_00552:I001	-	TERG_00552	0.0801293	0.858851
TERG_00552:I002	-	TERG_00552	-0.143695	0.685898
TERG_00552:I003	-	TERG_00552	-0.436694	0.333534
TERG_00553:I004	-	TERG_00553	-0.199539	0.74678
TERG_00557:E003	IR	TERG_00557	0.370723	0.474743
TERG_00557:E005	IR	TERG_00557	0.0869501	0.906412
TERG_00557:I003	-	TERG_00557	-0.708014	0.272878
TERG_00558:I001	-	TERG_00558	-1.08106	0.0562425
TERG_00558:I002	-	TERG_00558	-1.00286	0.0837084
TERG_00559:E004	IR	TERG_00559	1.37099	0.0117567
TERG_00559:I001	-	TERG_00559	-0.509877	0.425405
TERG_00559:I002	-	TERG_00559	0.477248	0.266873
TERG_00566:I002	-	TERG_00566	-0.102337	0.789014
TERG_00567:I001	-	TERG_00567	0.150536	0.741589
TERG_00567:I002	-	TERG_00567	-0.0299537	0.957479
TERG_00567:I003	-	TERG_00567	0.249745	0.588775
TERG_00567:I004	-	TERG_00567	-0.0956284	0.867855
TERG_00570:I001	-	TERG_00570	0.691185	0.0432911
TERG_00570:I002	-	TERG_00570	0.0219515	0.951493
TERG_00574:I001	-	TERG_00574	0.057914	0.860613
TERG_00574:I002	-	TERG_00574	0.367929	0.432594
TERG_00574:I004	-	TERG_00574	0.506392	0.391384
TERG_00574:I005	-	TERG_00574	0.0674845	0.840532
TERG_00576:E009	IR	TERG_00576	-0.911897	0.0766744
TERG_00576:I003	-	TERG_00576	-1.80915	0.0165048
TERG_00576:I005	-	TERG_00576	-1.47764	0.010348
TERG_00576:I006	-	TERG_00576	0.731539	0.103636
TERG_00576:I007	-	TERG_00576	0.0849429	0.907183
TERG_00576:I008	-	TERG_00576	-0.870737	0.187272
TERG_00576:I009	-	TERG_00576	-0.419289	0.409673
TERG_00577:I001	-	TERG_00577	0.244774	0.596516
TERG_00577:I002	-	TERG_00577	-0.188405	0.711418
TERG_00579:I001	-	TERG_00579	-0.289137	0.653929
TERG_00579:I003	-	TERG_00579	0.0258652	0.952863
TERG_00579:I004	-	TERG_00579	-0.586899	0.249182
TERG_00582:I001	-	TERG_00582	0.412504	0.303429
TERG_00582:I002	-	TERG_00582	1.03039	0.0344013
TERG_00586:E003	IR	TERG_00586	-1.66343	0.0164866
TERG_00590:I002	-	TERG_00590	0.361409	0.393943
TERG_00591:I001	-	TERG_00591	-0.0131887	0.971323
TERG_00591:I002	-	TERG_00591	0.234359	0.570918
TERG_00594:E003	IR	TERG_00594	0.683261	0.185737
TERG_00594:I002	-	TERG_00594	0.233447	0.551095
TERG_00594:I003	-	TERG_00594	0.331817	0.451939
TERG_00594:I004	-	TERG_00594	-0.243083	0.512174
TERG_00597:I001	-	TERG_00597	-0.422444	0.518633
TERG_00597:I002	-	TERG_00597	0.703222	0.296125
TERG_00601:I001	-	TERG_00601	0.403424	0.224227
TERG_00602:I001	-	TERG_00602	0.581255	0.309991
TERG_00602:I003	-	TERG_00602	-0.022855	0.941203
TERG_00605:I001	-	TERG_00605	-0.18437	0.70588
TERG_00605:I003	-	TERG_00605	0.611377	0.275539
TERG_00607:I001	-	TERG_00607	0.497343	0.393856
TERG_00607:I002	-	TERG_00607	0.382366	0.366182
TERG_00607:I003	-	TERG_00607	-0.0353352	0.91984
TERG_00607:I004	-	TERG_00607	-0.200977	0.73969
TERG_00609:I001	-	TERG_00609	-0.199501	0.678095
TERG_00609:I002	-	TERG_00609	-0.666443	0.312712
TERG_00609:I003	-	TERG_00609	1.20054	0.0656305
TERG_00616:E005	IR	TERG_00616	-0.37617	0.523361
TERG_00616:E007	IR	TERG_00616	0.714228	0.0683479
TERG_00616:I001	-	TERG_00616	-0.201921	0.624291
TERG_00622:I001	-	TERG_00622	0.743661	0.308216
TERG_00622:I002	-	TERG_00622	0.375578	0.403163
TERG_00622:I003	-	TERG_00622	-0.343998	0.400433
TERG_00623:I003	-	TERG_00623	-0.569842	0.250706
TERG_00624:E006	IR	TERG_00624	0.0646163	0.920899
TERG_00625:E005	IR	TERG_00625	-0.335375	0.386178
TERG_00625:E007	IR	TERG_00625	-0.578141	0.154142
TERG_00625:I001	-	TERG_00625	-0.200408	0.568384
TERG_00625:I005	-	TERG_00625	0.0621573	0.87109
TERG_00626:I001	-	TERG_00626	-0.491911	0.475774
TERG_00631:I001	-	TERG_00631	-0.538574	0.344783
TERG_00631:I002	-	TERG_00631	0.793695	0.16542
TERG_00632:I001	-	TERG_00632	-0.165576	0.839067
TERG_00632:I002	-	TERG_00632	-1.11468	0.134938
TERG_00635:I001	-	TERG_00635	-0.0222591	0.953593
TERG_00635:I002	-	TERG_00635	0.358819	0.42925
TERG_00636:E006	IR	TERG_00636	0.648878	0.147122
TERG_00636:E008	IR	TERG_00636	0.656255	0.0490857
TERG_00636:I001	-	TERG_00636	0.884336	0.147148
TERG_00639:I002	-	TERG_00639	-0.202186	0.617106
TERG_00655:I001	-	TERG_00655	-0.201718	0.592778
TERG_00655:I002	-	TERG_00655	0.101935	0.820229
TERG_00655:I003	-	TERG_00655	0.199286	0.562595
TERG_00659:E002	IR	TERG_00659	1.13073	0.00885773
TERG_00659:E004	IR	TERG_00659	1.11341	0.00881453
TERG_00660:I001	-	TERG_00660	2.06367	0.00320215
TERG_00660:I002	-	TERG_00660	0.402937	0.551744
TERG_00662:I002	-	TERG_00662	-0.0575066	0.864247
TERG_00663:I001	-	TERG_00663	-0.104348	0.742086
TERG_00669:I001	-	TERG_00669	2.17447	0.000861671
TERG_00671:I001	-	TERG_00671	-0.0597279	0.875823
TERG_00671:I002	-	TERG_00671	0.16079	0.633673
TERG_00671:I003	-	TERG_00671	-0.666396	0.184911
TERG_00671:I004	-	TERG_00671	-0.157214	0.744994
TERG_00671:I005	-	TERG_00671	0.0455704	0.914781
TERG_00671:I006	-	TERG_00671	-0.348464	0.450481
TERG_00674:I002	-	TERG_00674	-0.543897	0.299581
TERG_00678:E005	IR	TERG_00678	0.0270141	0.962091
TERG_00678:I002	-	TERG_00678	0.180902	0.741297
TERG_00680:I001	-	TERG_00680	0.274674	0.514698
TERG_00680:I004	-	TERG_00680	0.446455	0.249502
TERG_00685:I002	-	TERG_00685	0.666347	0.289655
TERG_00686:I001	-	TERG_00686	0.619027	0.333035
TERG_00686:I002	-	TERG_00686	0.727799	0.0835024
TERG_00688:E003	IR	TERG_00688	-0.0296429	0.955776
TERG_00688:E005	IR	TERG_00688	-0.816306	0.113494
TERG_00689:I001	-	TERG_00689	-0.738897	0.242895
TERG_00689:I002	-	TERG_00689	-1.02097	0.0550535
TERG_00690:E003	IR	TERG_00690	0.663959	0.194656
TERG_00691:I001	-	TERG_00691	0.454501	0.238839
TERG_00691:I002	-	TERG_00691	0.216552	0.562645
TERG_00691:I003	-	TERG_00691	0.547142	0.110697
TERG_00693:I001	-	TERG_00693	-0.522569	0.390801
TERG_00693:I003	-	TERG_00693	-0.404259	0.494858
TERG_00694:E005	IR	TERG_00694	1.04872	0.00359505
TERG_00694:I001	-	TERG_00694	0.472172	0.131384
TERG_00694:I002	-	TERG_00694	2.25786	3.32056e-06
TERG_00694:I004	-	TERG_00694	1.09827	0.00320888
TERG_00696:I001	-	TERG_00696	-3.2213	5.07407e-05
TERG_00696:I002	-	TERG_00696	-1.33981	0.0217117
TERG_00701:I001	-	TERG_00701	-0.0950897	0.802355
TERG_00704:I001	-	TERG_00704	-0.92411	0.0365566
TERG_00708:I002	-	TERG_00708	0.1092	0.835281
TERG_00708:I004	-	TERG_00708	-0.964231	0.176363
TERG_00709:I001	-	TERG_00709	0.117545	0.832627
TERG_00709:I002	-	TERG_00709	-0.00824165	0.995587
TERG_00710:I001	-	TERG_00710	0.811836	0.229443
TERG_00710:I002	-	TERG_00710	0.138788	0.809733
TERG_00711:I001	-	TERG_00711	-0.0358309	0.934467
TERG_00714:I001	-	TERG_00714	-0.0633289	0.900199
TERG_00714:I002	-	TERG_00714	1.59237	0.0225739
TERG_00714:I003	-	TERG_00714	-1.42297	0.0403123
TERG_00720:I001	-	TERG_00720	0.600625	0.0962229
TERG_00724:I003	-	TERG_00724	0.0753832	0.861776
TERG_00724:I005	-	TERG_00724	0.400989	0.48578
TERG_00727:I001	-	TERG_00727	-0.0231184	0.964548
TERG_00727:I002	-	TERG_00727	-0.250582	0.572553
TERG_00733:I001	-	TERG_00733	-0.212284	0.580297
TERG_00733:I003	-	TERG_00733	-0.149739	0.716333
TERG_00734:I003	-	TERG_00734	-1.06704	0.0759676
TERG_00734:I005	-	TERG_00734	0.943262	0.100522
TERG_00738:I002	-	TERG_00738	0.16584	0.643569
TERG_00739:I001	-	TERG_00739	-0.0816015	0.83046
TERG_00739:I002	-	TERG_00739	0.286158	0.454033
TERG_00744:I001	-	TERG_00744	-0.0124172	0.993736
TERG_00744:I002	-	TERG_00744	0.560446	0.322269
TERG_00744:I003	-	TERG_00744	-0.365545	0.364864
TERG_00748:I001	-	TERG_00748	1.10357	0.00522137
TERG_00748:I002	-	TERG_00748	3.48327	2.39814e-06
TERG_00748:I003	-	TERG_00748	1.14223	0.0238252
TERG_00748:I005	-	TERG_00748	-1.01213	0.195944
TERG_00748:I006	-	TERG_00748	0.00470337	0.988827
TERG_00748:I010	-	TERG_00748	-0.108409	0.834646
TERG_00749:I002	-	TERG_00749	1.85353	0.00607372
TERG_00756:I002	-	TERG_00756	0.0971298	0.768689
TERG_00760:I001	-	TERG_00760	0.448659	0.315417
TERG_00760:I002	-	TERG_00760	0.221608	0.646749
TERG_00760:I003	-	TERG_00760	0.464273	0.386641
TERG_00763:I001	-	TERG_00763	0.639809	0.323994
TERG_00763:I002	-	TERG_00763	0.89294	0.100184
TERG_00765:I001	-	TERG_00765	-0.446204	0.364469
TERG_00768:I002	-	TERG_00768	-0.863798	0.112051
TERG_00768:I004	-	TERG_00768	-0.0307948	0.962012
TERG_00770:I001	-	TERG_00770	0.0915157	0.798213
TERG_00770:I003	-	TERG_00770	-0.101923	0.843482
TERG_00772:I002	-	TERG_00772	-0.194185	0.700077
TERG_00775:I002	-	TERG_00775	-0.301977	0.717639
TERG_00775:I004	-	TERG_00775	-1.0605	0.284128
TERG_00780:I001	-	TERG_00780	0.386866	0.423428
TERG_00780:I002	-	TERG_00780	-0.34325	0.559915
TERG_00780:I003	-	TERG_00780	-0.857667	0.0750604
TERG_00780:I004	-	TERG_00780	-1.00103	0.0799072
TERG_00781:I001	-	TERG_00781	0.0611784	0.888813
TERG_00783:I002	-	TERG_00783	0.0117421	0.973871
TERG_00792:I001	-	TERG_00792	0.0384096	0.926815
TERG_00792:I002	-	TERG_00792	-0.111728	0.777835
TERG_00798:I001	-	TERG_00798	-0.108075	0.762158
TERG_00798:I002	-	TERG_00798	-0.535291	0.351425
TERG_00799:I001	-	TERG_00799	0.988498	0.0112838
TERG_00799:I002	-	TERG_00799	1.50875	0.00444726
TERG_00799:I003	-	TERG_00799	0.467953	0.527907
TERG_00802:I002	-	TERG_00802	-4.4023	9.06069e-05
TERG_00803:I003	-	TERG_00803	0.0369524	0.931493
TERG_00809:E002	IR	TERG_00809	-0.239975	0.616197
TERG_00809:I002	-	TERG_00809	0.493604	0.350936
TERG_00820:E004	IR	TERG_00820	0.800628	0.22003
TERG_00820:I001	-	TERG_00820	0.283485	0.469947
TERG_00823:I002	-	TERG_00823	3.09657	0.00424708
TERG_00829:I001	-	TERG_00829	0.718923	0.131887
TERG_00829:I002	-	TERG_00829	-0.0244297	0.971965
TERG_00830:I001	-	TERG_00830	0.00546313	0.984652
TERG_00830:I002	-	TERG_00830	0.269473	0.575555
TERG_00830:I003	-	TERG_00830	0.504944	0.223918
TERG_00830:I004	-	TERG_00830	0.437171	0.289711
TERG_00830:I005	-	TERG_00830	-0.00532544	0.998456
TERG_00830:I006	-	TERG_00830	-0.0873713	0.810336
TERG_00831:I001	-	TERG_00831	0.559604	0.204225
TERG_00831:I002	-	TERG_00831	0.251167	0.511161
TERG_00831:I003	-	TERG_00831	-0.0901738	0.775171
TERG_00831:I004	-	TERG_00831	0.16592	0.589715
TERG_00833:I002	-	TERG_00833	0.388494	0.389056
TERG_00838:I002	-	TERG_00838	-1.24139	0.00401587
TERG_00840:I002	-	TERG_00840	-0.280239	0.566815
TERG_00840:I003	-	TERG_00840	-0.124663	0.788443
TERG_00840:I004	-	TERG_00840	-0.101513	0.875042
TERG_00841:I002	-	TERG_00841	-0.357662	0.451397
TERG_00849:I001	-	TERG_00849	0.0472699	0.900924
TERG_00849:I002	-	TERG_00849	0.215813	0.63367
TERG_00849:I003	-	TERG_00849	0.638254	0.124609
TERG_00849:I004	-	TERG_00849	0.516927	0.108638
TERG_00849:I005	-	TERG_00849	0.698921	0.0938105
TERG_00851:I002	-	TERG_00851	-0.0476349	0.904223
TERG_00863:E003	IR	TERG_00863	-0.874245	0.0746479
TERG_00865:E002	IR	TERG_00865	1.19842	0.00205277
TERG_00865:E006	IR	TERG_00865	0.479022	0.218471
TERG_00865:I002	-	TERG_00865	0.264052	0.612124
TERG_00865:I003	-	TERG_00865	0.303558	0.466346
TERG_00875:E002	IR	TERG_00875	0.0821759	0.837932
TERG_00875:E004	IR	TERG_00875	-0.939807	0.00928832
TERG_00875:E006	IR	TERG_00875	0.941409	0.194986
TERG_00875:E008	IR	TERG_00875	-0.450332	0.316284
TERG_00875:E010	IR	TERG_00875	-0.264854	0.528334
TERG_00877:I002	-	TERG_00877	0.251267	0.417858
TERG_00877:I003	-	TERG_00877	-1.16717	0.00751437
TERG_00883:I001	-	TERG_00883	-0.0261146	0.944783
TERG_00883:I003	-	TERG_00883	0.482201	0.30203
TERG_00883:I004	-	TERG_00883	-0.159127	0.71268
TERG_00887:E004	IR*	TERG_00887	0.326252	0.493455
TERG_00887:I001	-	TERG_00887	-0.331976	0.357887
TERG_00893:I002	-	TERG_00893	-0.433016	0.340094
TERG_00893:I003	-	TERG_00893	0.0782965	0.893665
TERG_00893:I004	-	TERG_00893	-0.132586	0.824197
TERG_00894:I003	-	TERG_00894	-0.368738	0.498558
TERG_00899:I001	-	TERG_00899	-1.07682	0.0409218
TERG_00899:I002	-	TERG_00899	-1.61778	0.000564356
TERG_00903:I001	-	TERG_00903	0.378674	0.361206
TERG_00908:I002	-	TERG_00908	0.252264	0.592675
TERG_00915:I001	-	TERG_00915	-0.280755	0.730639
TERG_00915:I002	-	TERG_00915	-0.203721	0.728779
TERG_00915:I003	-	TERG_00915	0.183723	0.735398
TERG_00924:I001	-	TERG_00924	0.159179	0.747978
TERG_00927:I001	-	TERG_00927	0.273283	0.361729
TERG_00927:I002	-	TERG_00927	0.177255	0.667483
TERG_00927:I003	-	TERG_00927	0.088668	0.824122
TERG_00929:I001	-	TERG_00929	-0.266811	0.413235
TERG_00929:I002	-	TERG_00929	-0.105029	0.755303
TERG_00929:I003	-	TERG_00929	0.0482029	0.907491
TERG_00929:I004	-	TERG_00929	0.651237	0.0941476
TERG_00929:I005	-	TERG_00929	0.669168	0.191004
TERG_00929:I006	-	TERG_00929	0.593094	0.21764
TERG_00939:I001	-	TERG_00939	-0.129502	0.779154
TERG_00939:I002	-	TERG_00939	0.71035	0.170526
TERG_00942:I001	-	TERG_00942	0.0372316	0.937043
TERG_00942:I002	-	TERG_00942	0.165223	0.737337
TERG_00951:I001	-	TERG_00951	0.929202	0.269877
TERG_00951:I002	-	TERG_00951	1.76859	0.000438253
TERG_00951:I003	-	TERG_00951	-0.1266	0.748896
TERG_00957:I002	-	TERG_00957	-1.13642	0.184438
TERG_00957:I003	-	TERG_00957	0.416484	0.491028
TERG_00958:I001	-	TERG_00958	0.303585	0.443714
TERG_00958:I002	-	TERG_00958	0.569124	0.192686
TERG_00958:I003	-	TERG_00958	-0.313001	0.492054
TERG_00958:I007	-	TERG_00958	0.738005	0.169986
TERG_00959:E002	IR	TERG_00959	0.0714105	0.828854
TERG_00959:E004	IR	TERG_00959	-0.166186	0.690038
TERG_00961:I002	-	TERG_00961	0.315943	0.531175
TERG_00961:I003	-	TERG_00961	0.329565	0.446196
TERG_00961:I004	-	TERG_00961	-0.286418	0.620111
TERG_00961:I006	-	TERG_00961	-0.508381	0.38917
TERG_00962:I002	-	TERG_00962	0.256639	0.54138
TERG_00966:I001	-	TERG_00966	-0.179619	0.735821
TERG_00966:I003	-	TERG_00966	-0.0304355	0.953829
TERG_00973:I001	-	TERG_00973	-0.0265048	0.9403
TERG_00973:I002	-	TERG_00973	0.525603	0.403212
TERG_00973:I004	-	TERG_00973	1.06525	0.0980242
TERG_00974:I001	-	TERG_00974	1.08067	0.0191808
TERG_00974:I002	-	TERG_00974	1.64091	0.00349649
TERG_00974:I003	-	TERG_00974	1.97803	0.000819905
TERG_00976:I002	-	TERG_00976	0.0712549	0.886224
TERG_00978:E003	IR	TERG_00978	0.232978	0.684736
TERG_00978:E005	IR	TERG_00978	0.210617	0.679394
TERG_00978:E007	IR	TERG_00978	0.753786	0.176287
TERG_00978:I001	-	TERG_00978	0.187365	0.727709
TERG_00991:I001	-	TERG_00991	-0.26786	0.577441
TERG_01002:I001	-	TERG_01002	-0.500035	0.562184
TERG_01003:I002	-	TERG_01003	1.63685	0.0106416
TERG_01003:I003	-	TERG_01003	0.901342	0.0491011
TERG_01012:E002	IR	TERG_01012	0.0309668	0.928677
TERG_01016:I001	-	TERG_01016	0.771053	0.09146
TERG_01016:I002	-	TERG_01016	0.170053	0.673703
TERG_01016:I003	-	TERG_01016	-0.602785	0.290658
TERG_01017:I001	-	TERG_01017	-0.196606	0.598843
TERG_01020:I002	-	TERG_01020	-1.79968	0.0225865
TERG_01027:E005	IR	TERG_01027	-0.0859908	0.84175
TERG_01027:E007	IR	TERG_01027	0.140089	0.723669
TERG_01027:E009	IR*	TERG_01027	0.264919	0.432591
TERG_01027:I001	-	TERG_01027	0.452228	0.182459
TERG_01028:I001	-	TERG_01028	-1.34537	0.00563458
TERG_01028:I002	-	TERG_01028	-0.699578	0.103516
TERG_01029:I001	-	TERG_01029	0.0892431	0.813869
TERG_01029:I002	-	TERG_01029	-0.140944	0.790709
TERG_01030:E005	IR	TERG_01030	2.1312	3.42049e-05
TERG_01032:I001	-	TERG_01032	-0.48013	0.344542
TERG_01037:I001	-	TERG_01037	-1.02261	0.0340727
TERG_01037:I002	-	TERG_01037	-0.596347	0.423216
TERG_01037:I003	-	TERG_01037	-0.0520178	0.950886
TERG_01039:I005	-	TERG_01039	0.233582	0.651728
TERG_01042:E008	IR	TERG_01042	-0.0699943	0.864775
TERG_01042:I001	-	TERG_01042	0.206681	0.704746
TERG_01042:I003	-	TERG_01042	-0.390975	0.453476
TERG_01045:E002	IR	TERG_01045	-0.00893747	0.946282
TERG_01045:I003	-	TERG_01045	-0.0550289	0.88365
TERG_01046:E002	IR	TERG_01046	-0.0615378	0.912212
TERG_01046:E005	IR	TERG_01046	0.185243	0.705152
TERG_01046:I002	-	TERG_01046	-0.248009	0.658054
TERG_01048:I001	-	TERG_01048	-0.642296	0.135408
TERG_01048:I003	-	TERG_01048	0.0905785	0.859989
TERG_01050:I001	-	TERG_01050	0.702003	0.1101
TERG_01050:I002	-	TERG_01050	0.207018	0.647212
TERG_01052:I002	-	TERG_01052	-0.110555	0.817525
TERG_01055:E004	IR	TERG_01055	0.100077	0.848507
TERG_01055:I001	-	TERG_01055	-0.156761	0.758138
TERG_01055:I002	-	TERG_01055	-0.346932	0.408223
TERG_01056:I001	-	TERG_01056	-0.290772	0.533594
TERG_01056:I002	-	TERG_01056	0.187146	0.751323
TERG_01059:E002	IR	TERG_01059	-0.366766	0.478197
TERG_01059:I002	-	TERG_01059	0.723823	0.317648
TERG_01062:I001	-	TERG_01062	-0.978297	0.0967976
TERG_01062:I002	-	TERG_01062	-1.24662	0.0614139
TERG_01062:I003	-	TERG_01062	-0.719596	0.137321
TERG_01062:I004	-	TERG_01062	-1.12462	0.0490621
TERG_01068:E002	IR	TERG_01068	-0.281465	0.700184
TERG_01069:I001	-	TERG_01069	-0.138913	0.742754
TERG_01075:I001	-	TERG_01075	-0.200632	0.729555
TERG_01075:I002	-	TERG_01075	-0.10843	0.832728
TERG_01076:I003	-	TERG_01076	-0.594394	0.207967
TERG_01076:I004	-	TERG_01076	-0.249502	0.621657
TERG_01076:I005	-	TERG_01076	-0.509385	0.256177
TERG_01077:I001	-	TERG_01077	-0.279691	0.55068
TERG_01077:I002	-	TERG_01077	0.478313	0.183807
TERG_01077:I003	-	TERG_01077	0.0772204	0.838457
TERG_01078:I003	-	TERG_01078	-0.258872	0.629363
TERG_01078:I004	-	TERG_01078	-0.149445	0.825429
TERG_01082:I001	-	TERG_01082	-0.0508902	0.908126
TERG_01082:I002	-	TERG_01082	-0.0198021	0.978786
TERG_01084:I001	-	TERG_01084	-0.785017	0.195083
TERG_01084:I002	-	TERG_01084	-0.235706	0.523741
TERG_01085:I001	-	TERG_01085	-1.75421	0.00911609
TERG_01088:I001	-	TERG_01088	0.481537	0.294395
TERG_01088:I002	-	TERG_01088	-0.24211	0.654097
TERG_01091:I001	-	TERG_01091	0.0709089	0.82849
TERG_01091:I002	-	TERG_01091	0.472901	0.296534
TERG_01092:I001	-	TERG_01092	-0.127338	0.828299
TERG_01092:I002	-	TERG_01092	-0.012462	0.978085
TERG_01092:I003	-	TERG_01092	0.219345	0.549014
TERG_01094:I001	-	TERG_01094	0.32384	0.422697
TERG_01094:I002	-	TERG_01094	-0.702249	0.12931
TERG_01094:I003	-	TERG_01094	0.206644	0.607549
TERG_01102:I001	-	TERG_01102	0.381797	0.28363
TERG_01103:I001	-	TERG_01103	0.115688	0.798015
TERG_01103:I002	-	TERG_01103	1.06006	0.0721486
TERG_01109:I002	-	TERG_01109	0.281971	0.525872
TERG_01112:I002	-	TERG_01112	-0.0978266	0.848111
TERG_01113:I001	-	TERG_01113	0.241065	0.640454
TERG_01113:I004	-	TERG_01113	0.0560406	0.888274
TERG_01113:I006	-	TERG_01113	0.556831	0.138431
TERG_01114:E002	IR	TERG_01114	0.732883	0.11588
TERG_01114:I002	-	TERG_01114	-0.0302952	0.94539
TERG_01115:I001	-	TERG_01115	0.206303	0.721826
TERG_01115:I002	-	TERG_01115	-0.377806	0.582622
TERG_01118:E003	IR	TERG_01118	-0.3614	0.562679
TERG_01118:I001	-	TERG_01118	-0.889828	0.208246
TERG_01122:I001	-	TERG_01122	1.3168	0.000216082
TERG_01122:I002	-	TERG_01122	1.13593	0.00819952
TERG_01122:I003	-	TERG_01122	1.21948	0.00387221
TERG_01126:I001	-	TERG_01126	-0.0767606	0.815416
TERG_01126:I002	-	TERG_01126	-0.293843	0.433181
TERG_01127:I004	-	TERG_01127	0.181169	0.755885
TERG_01128:I002	-	TERG_01128	-1.80511	0.0575721
TERG_01128:I003	-	TERG_01128	-0.612082	0.329912
TERG_01132:E007	IR	TERG_01132	-0.990121	0.127027
TERG_01132:I002	-	TERG_01132	-0.0972268	0.8947
TERG_01132:I003	-	TERG_01132	-2.04118	0.00700988
TERG_01132:I004	-	TERG_01132	-0.191165	0.704509
TERG_01134:I001	-	TERG_01134	0.787959	0.236075
TERG_01136:I001	-	TERG_01136	0.411435	0.272266
TERG_01136:I002	-	TERG_01136	0.314434	0.476591
TERG_01136:I003	-	TERG_01136	0.114537	0.806088
TERG_01138:I001	-	TERG_01138	0.667622	0.267891
TERG_01138:I002	-	TERG_01138	0.146391	0.72393
TERG_01139:I001	-	TERG_01139	0.508791	0.424934
TERG_01140:I001	-	TERG_01140	0.504225	0.376185
TERG_01140:I004	-	TERG_01140	-0.614184	0.205003
TERG_01141:I002	-	TERG_01141	0.0428648	0.942751
TERG_01148:I001	-	TERG_01148	0.0548754	0.920566
TERG_01148:I002	-	TERG_01148	-0.0989261	0.851697
TERG_01148:I003	-	TERG_01148	-0.27138	0.72947
TERG_01148:I004	-	TERG_01148	0.474173	0.38662
TERG_01148:I005	-	TERG_01148	-0.262826	0.704923
TERG_01148:I006	-	TERG_01148	-0.185309	0.752592
TERG_01149:I002	-	TERG_01149	0.776844	0.153889
TERG_01150:I001	-	TERG_01150	0.060284	0.914289
TERG_01151:I001	-	TERG_01151	-0.0485095	0.937043
TERG_01162:I001	-	TERG_01162	0.0883275	0.890094
TERG_01162:I002	-	TERG_01162	-0.479652	0.289615
TERG_01163:I001	-	TERG_01163	0.0630558	0.915804
TERG_01163:I002	-	TERG_01163	-0.345289	0.592463
TERG_01163:I003	-	TERG_01163	-0.277709	0.50736
TERG_01163:I004	-	TERG_01163	-0.562998	0.232929
TERG_01163:I005	-	TERG_01163	0.139708	0.827783
TERG_01165:I001	-	TERG_01165	-0.426162	0.318711
TERG_01170:I002	-	TERG_01170	2.27771	2.13121e-06
TERG_01171:E004	IR	TERG_01171	1.15944	0.0513702
TERG_01171:I002	-	TERG_01171	0.780491	0.136934
TERG_01175:I001	-	TERG_01175	2.63545	7.72033e-06
TERG_01175:I002	-	TERG_01175	-1.77894	0.0131302
TERG_01180:I001	-	TERG_01180	-0.00576346	0.990092
TERG_01180:I002	-	TERG_01180	-0.191661	0.694979
TERG_01180:I003	-	TERG_01180	0.387249	0.379256
TERG_01184:E003	IR	TERG_01184	-0.133933	0.800827
TERG_01184:I001	-	TERG_01184	0.307401	0.478879
TERG_01186:I001	-	TERG_01186	0.910204	0.0933691
TERG_01186:I002	-	TERG_01186	-0.560424	0.307751
TERG_01187:I001	-	TERG_01187	-0.0879479	0.789578
TERG_01188:I001	-	TERG_01188	0.0538625	0.929775
TERG_01188:I002	-	TERG_01188	0.959986	0.0580942
TERG_01190:I001	-	TERG_01190	-1.57964	0.0307238
TERG_01193:E002	IR	TERG_01193	0.168368	0.715454
TERG_01193:E006	IR	TERG_01193	-0.942319	0.130472
TERG_01198:I001	-	TERG_01198	0.351915	0.56377
TERG_01198:I002	-	TERG_01198	0.343543	0.397649
TERG_01200:I001	-	TERG_01200	0.757354	0.0850673
TERG_01200:I003	-	TERG_01200	0.538587	0.329845
TERG_01200:I004	-	TERG_01200	0.665639	0.214932
TERG_01212:I003	-	TERG_01212	0.0798604	0.87357
TERG_01220:I001	-	TERG_01220	0.0139848	0.968546
TERG_01225:I001	-	TERG_01225	-0.194452	0.697762
TERG_01227:I001	-	TERG_01227	0.0704407	0.884117
TERG_01227:I002	-	TERG_01227	-0.257351	0.579304
TERG_01241:E002	IR	TERG_01241	-0.691419	0.319938
TERG_01242:I001	-	TERG_01242	-0.0176407	0.974326
TERG_01242:I002	-	TERG_01242	0.796992	0.0993411
TERG_01242:I004	-	TERG_01242	-0.749295	0.194294
TERG_01244:I001	-	TERG_01244	-0.520295	0.271789
TERG_01244:I003	-	TERG_01244	-0.604641	0.243247
TERG_01244:I004	-	TERG_01244	-0.0912076	0.812236
TERG_01245:I001	-	TERG_01245	0.132049	0.756817
TERG_01248:I004	-	TERG_01248	-0.824609	0.275671
TERG_01248:I006	-	TERG_01248	-1.13906	0.0782065
TERG_01267:E002	IR	TERG_01267	0.619818	0.296043
TERG_01267:I002	-	TERG_01267	0.791762	0.166496
TERG_01267:I003	-	TERG_01267	0.0277663	0.94444
TERG_01269:I002	-	TERG_01269	0.544817	0.314407
TERG_01271:I001	-	TERG_01271	0.191663	0.532392
TERG_01271:I003	-	TERG_01271	-0.505044	0.399949
TERG_01271:I004	-	TERG_01271	0.550169	0.31363
TERG_01272:I001	-	TERG_01272	0.37374	0.440583
TERG_01274:E003	IR	TERG_01274	0.789936	0.137836
TERG_01276:E002	IR	TERG_01276	0.149776	0.84837
TERG_01276:E004	IR	TERG_01276	1.11054	0.098643
TERG_01278:I001	-	TERG_01278	-0.526447	0.253099
TERG_01278:I002	-	TERG_01278	0.415733	0.329069
TERG_01279:I001	-	TERG_01279	-0.615978	0.264332
TERG_01279:I002	-	TERG_01279	-0.441761	0.325433
TERG_01279:I003	-	TERG_01279	0.0303484	0.947129
TERG_01279:I004	-	TERG_01279	0.688881	0.155379
TERG_01279:I005	-	TERG_01279	0.159834	0.685115
TERG_01279:I006	-	TERG_01279	0.346158	0.324594
TERG_01281:I001	-	TERG_01281	0.560003	0.266966
TERG_01281:I002	-	TERG_01281	-0.0261293	0.964509
TERG_01281:I003	-	TERG_01281	0.130899	0.790282
TERG_01284:I002	-	TERG_01284	-0.570573	0.171448
TERG_01284:I003	-	TERG_01284	0.0335319	0.931602
TERG_01284:I004	-	TERG_01284	1.13151	0.0222589
TERG_01285:I001	-	TERG_01285	0.763756	0.328763
TERG_01285:I002	-	TERG_01285	0.798951	0.231534
TERG_01286:I002	-	TERG_01286	0.0130321	0.974442
TERG_01287:E003	IR	TERG_01287	0.308838	0.596243
TERG_01287:I002	-	TERG_01287	0.326954	0.574819
TERG_01287:I003	-	TERG_01287	0.0940688	0.83984
TERG_01291:I001	-	TERG_01291	0.354744	0.393032
TERG_01291:I002	-	TERG_01291	0.224096	0.527583
TERG_01291:I003	-	TERG_01291	0.199478	0.590033
TERG_01291:I004	-	TERG_01291	0.204548	0.555591
TERG_01291:I005	-	TERG_01291	-0.0820432	0.792046
TERG_01291:I006	-	TERG_01291	-0.336304	0.304589
TERG_01295:I001	-	TERG_01295	-0.126278	0.773645
TERG_01295:I003	-	TERG_01295	-0.706747	0.186644
TERG_01296:I002	-	TERG_01296	-0.671432	0.301805
TERG_01300:I001	-	TERG_01300	0.0513834	0.914636
TERG_01300:I002	-	TERG_01300	-0.0198045	0.97271
TERG_01300:I003	-	TERG_01300	0.0975224	0.812921
TERG_01300:I004	-	TERG_01300	1.05873	0.236377
TERG_01305:E002	IR	TERG_01305	0.142828	0.67705
TERG_01305:E004	IR	TERG_01305	0.124372	0.825359
TERG_01305:E006	IR	TERG_01305	0.0937014	0.89427
TERG_01305:I005	-	TERG_01305	0.150506	0.723758
TERG_01308:I001	-	TERG_01308	-0.0866731	0.841406
TERG_01308:I004	-	TERG_01308	0.0628753	0.840694
TERG_01321:I002	-	TERG_01321	0.345711	0.56613
TERG_01327:I004	-	TERG_01327	0.626619	0.302316
TERG_01331:I001	-	TERG_01331	-0.566545	0.247445
TERG_01331:I002	-	TERG_01331	0.365997	0.514426
TERG_01331:I003	-	TERG_01331	-0.344828	0.454141
TERG_01331:I004	-	TERG_01331	0.21328	0.675144
TERG_01331:I005	-	TERG_01331	-0.550137	0.322352
TERG_01332:I001	-	TERG_01332	0.79079	0.0625881
TERG_01332:I002	-	TERG_01332	0.312536	0.51275
TERG_01332:I003	-	TERG_01332	0.0846223	0.902671
TERG_01334:I001	-	TERG_01334	0.00230762	0.995464
TERG_01334:I002	-	TERG_01334	-0.0994034	0.790953
TERG_01334:I003	-	TERG_01334	-0.494301	0.41951
TERG_01336:I001	-	TERG_01336	-0.317476	0.579744
TERG_01336:I002	-	TERG_01336	0.0702549	0.860424
TERG_01336:I003	-	TERG_01336	0.0868439	0.860215
TERG_01336:I004	-	TERG_01336	0.45963	0.427518
TERG_01343:I002	-	TERG_01343	-2.45702	0.000343661
TERG_01343:I003	-	TERG_01343	-1.01857	0.0796404
TERG_01343:I006	-	TERG_01343	1.03362	0.0681307
TERG_01343:I007	-	TERG_01343	0.0309762	0.943632
TERG_01344:I001	-	TERG_01344	0.491621	0.17281
TERG_01344:I003	-	TERG_01344	-0.0211133	0.961055
TERG_01348:I001	-	TERG_01348	0.214059	0.640732
TERG_01354:I002	-	TERG_01354	-0.369877	0.304137
TERG_01356:I001	-	TERG_01356	-4.18835	3.09631e-05
TERG_01356:I003	-	TERG_01356	-0.531194	0.318532
TERG_01356:I004	-	TERG_01356	0.693726	0.153366
TERG_01358:I003	-	TERG_01358	0.0740736	0.873097
TERG_01358:I004	-	TERG_01358	0.661811	0.0528522
TERG_01359:I003	-	TERG_01359	-0.152983	0.774013
TERG_01360:E004	IR	TERG_01360	0.0307038	0.946862
TERG_01360:E006	IR	TERG_01360	0.7946	0.226531
TERG_01360:I001	-	TERG_01360	0.21034	0.749539
TERG_01360:I002	-	TERG_01360	0.908827	0.0688147
TERG_01363:I001	-	TERG_01363	0.568598	0.113437
TERG_01363:I002	-	TERG_01363	0.216011	0.619782
TERG_01363:I003	-	TERG_01363	0.817409	0.0872404
TERG_01364:I002	-	TERG_01364	0.0315225	0.92012
TERG_01365:I001	-	TERG_01365	-0.404925	0.277112
TERG_01365:I002	-	TERG_01365	-0.932724	0.0932308
TERG_01365:I003	-	TERG_01365	-2.90949	1.54603e-05
TERG_01365:I004	-	TERG_01365	-1.88415	0.00109924
TERG_01365:I005	-	TERG_01365	-0.367329	0.473628
TERG_01365:I006	-	TERG_01365	-0.798019	0.143296
TERG_01365:I007	-	TERG_01365	-3.47625	0.000991824
TERG_01365:I008	-	TERG_01365	-0.271205	0.622119
TERG_01365:I009	-	TERG_01365	-0.257726	0.679883
TERG_01369:I001	-	TERG_01369	0.275439	0.495602
TERG_01369:I002	-	TERG_01369	0.736728	0.0850312
TERG_01380:I001	-	TERG_01380	0.199325	0.658181
TERG_01383:E002	IR	TERG_01383	-0.146375	0.796143
TERG_01384:I001	-	TERG_01384	0.432445	0.56505
TERG_01401:E004	IR	TERG_01401	-1.57306	0.019511
TERG_01401:I003	-	TERG_01401	-0.630791	0.275566
TERG_01403:I001	-	TERG_01403	-0.264449	0.492892
TERG_01403:I002	-	TERG_01403	0.371584	0.393508
TERG_01404:I002	-	TERG_01404	0.571572	0.173553
TERG_01404:I003	-	TERG_01404	0.177334	0.710526
TERG_01408:I003	-	TERG_01408	0.411404	0.560844
TERG_01410:I001	-	TERG_01410	-0.4915	0.429281
TERG_01410:I002	-	TERG_01410	-0.214766	0.728076
TERG_01411:I002	-	TERG_01411	-0.221116	0.775938
TERG_01411:I003	-	TERG_01411	0.226409	0.733778
TERG_01412:I001	-	TERG_01412	-1.02402	0.0914377
TERG_01412:I002	-	TERG_01412	0.0630092	0.895123
TERG_01412:I003	-	TERG_01412	0.110545	0.82874
TERG_01422:E002	IR	TERG_01422	0.126401	0.756191
TERG_01422:E004	IR	TERG_01422	0.811457	0.119301
TERG_01423:I002	-	TERG_01423	-0.271225	0.560044
TERG_01423:I004	-	TERG_01423	-0.0891751	0.867715
TERG_01433:I004	-	TERG_01433	-0.111303	0.84215
TERG_01436:I001	-	TERG_01436	2.62696	2.72883e-05
TERG_01436:I002	-	TERG_01436	0.943307	0.0355187
TERG_01436:I003	-	TERG_01436	2.15629	0.00282065
TERG_01437:I001	-	TERG_01437	0.116312	0.88209
TERG_01443:I003	-	TERG_01443	-0.624139	0.482163
TERG_01443:I005	-	TERG_01443	-0.66389	0.344018
TERG_01444:I007	-	TERG_01444	-0.0991665	0.836696
TERG_01447:I001	-	TERG_01447	1.41343	0.0141207
TERG_01447:I002	-	TERG_01447	0.457783	0.279507
TERG_01448:I001	-	TERG_01448	-1.05934	0.0221515
TERG_01452:I001	-	TERG_01452	0.611867	0.339567
TERG_01456:I002	-	TERG_01456	0.446824	0.352865
TERG_01460:E004	IR	TERG_01460	-0.416625	0.602161
TERG_01465:I001	-	TERG_01465	0.599235	0.229148
TERG_01465:I002	-	TERG_01465	1.88072	0.000891303
TERG_01467:I001	-	TERG_01467	-0.627714	0.436838
TERG_01477:I001	-	TERG_01477	-0.0675151	0.849815
TERG_01477:I004	-	TERG_01477	0.273376	0.578816
TERG_01477:I005	-	TERG_01477	0.136398	0.701802
TERG_01479:I001	-	TERG_01479	0.241394	0.554242
TERG_01479:I002	-	TERG_01479	0.755437	0.17454
TERG_01480:I001	-	TERG_01480	-0.238671	0.676996
TERG_01483:E004	IR	TERG_01483	0.295869	0.475145
TERG_01483:I001	-	TERG_01483	0.742744	0.0437152
TERG_01483:I002	-	TERG_01483	0.268444	0.525204
TERG_01484:E003	IR	TERG_01484	-0.0263076	0.949982
TERG_01486:I001	-	TERG_01486	0.024003	0.952241
TERG_01486:I002	-	TERG_01486	0.0446896	0.908174
TERG_01494:I001	-	TERG_01494	0.407427	0.382319
TERG_01494:I002	-	TERG_01494	0.454134	0.284853
TERG_01499:I001	-	TERG_01499	-0.0756346	0.852925
TERG_01499:I002	-	TERG_01499	0.431227	0.314348
TERG_01503:I001	-	TERG_01503	0.174263	0.630186
TERG_01503:I003	-	TERG_01503	-0.368239	0.451356
TERG_01507:E002	IR	TERG_01507	-0.317084	0.571066
TERG_01508:I002	-	TERG_01508	-0.0531871	0.894784
TERG_01510:I001	-	TERG_01510	-0.104982	0.82548
TERG_01510:I002	-	TERG_01510	1.00901	0.0116457
TERG_01510:I003	-	TERG_01510	0.680432	0.0633803
TERG_01510:I004	-	TERG_01510	-0.0240405	0.9442
TERG_01510:I005	-	TERG_01510	0.308185	0.492188
TERG_01510:I006	-	TERG_01510	1.2345	0.00277384
TERG_01510:I007	-	TERG_01510	0.412157	0.377103
TERG_01510:I008	-	TERG_01510	0.430528	0.321901
TERG_01510:I009	-	TERG_01510	0.586989	0.248957
TERG_01510:I010	-	TERG_01510	0.540133	0.236146
TERG_01510:I011	-	TERG_01510	1.57501	0.00201176
TERG_01510:I012	-	TERG_01510	0.242143	0.598096
TERG_01511:I002	-	TERG_01511	1.71379	0.000221506
TERG_01512:I001	-	TERG_01512	-0.4628	0.503645
TERG_01512:I003	-	TERG_01512	0.187437	0.682335
TERG_01513:I003	-	TERG_01513	-0.0799348	0.895629
TERG_01514:I001	-	TERG_01514	0.100396	0.877054
TERG_01516:E002	IR	TERG_01516	0.614989	0.219215
TERG_01516:E004	IR	TERG_01516	-0.164799	0.731301
TERG_01518:I001	-	TERG_01518	0.159058	0.653837
TERG_01518:I002	-	TERG_01518	-0.0998206	0.831898
TERG_01520:I001	-	TERG_01520	0.0846042	0.811353
TERG_01520:I002	-	TERG_01520	-0.24181	0.551322
TERG_01520:I003	-	TERG_01520	0.0614332	0.852819
TERG_01524:E002	IR	TERG_01524	0.11755	0.793603
TERG_01524:I002	-	TERG_01524	-0.322261	0.52292
TERG_01527:I002	-	TERG_01527	0.063331	0.920124
TERG_01532:I001	-	TERG_01532	0.11036	0.775592
TERG_01532:I002	-	TERG_01532	0.651979	0.216966
TERG_01539:I002	-	TERG_01539	-0.150445	0.682992
TERG_01543:E003	IR	TERG_01543	0.02282	0.939731
TERG_01543:I001	-	TERG_01543	-0.866771	0.078418
TERG_01545:I001	-	TERG_01545	0.371001	0.481016
TERG_01545:I003	-	TERG_01545	0.294145	0.467816
TERG_01547:I002	-	TERG_01547	0.152619	0.649361
TERG_01548:I002	-	TERG_01548	-0.723831	0.173529
TERG_01549:I002	-	TERG_01549	0.200731	0.689271
TERG_01551:I001	-	TERG_01551	0.104118	0.775114
TERG_01551:I002	-	TERG_01551	0.17874	0.614066
TERG_01551:I003	-	TERG_01551	0.530356	0.0952477
TERG_01551:I004	-	TERG_01551	0.349195	0.266238
TERG_01553:I001	-	TERG_01553	2.24323	0.00705677
TERG_01553:I002	-	TERG_01553	2.26793	0.00188398
TERG_01556:I001	-	TERG_01556	0.605483	0.169935
TERG_01556:I002	-	TERG_01556	0.127031	0.814506
TERG_01558:I002	-	TERG_01558	-1.2493	0.179705
TERG_01561:I001	-	TERG_01561	-1.06581	0.119765
TERG_01561:I004	-	TERG_01561	-0.20833	0.603089
TERG_01561:I005	-	TERG_01561	-0.0911077	0.884086
TERG_01563:I001	-	TERG_01563	-1.0033	0.103512
TERG_01564:E002	IR	TERG_01564	0.338319	0.480685
TERG_01564:I003	-	TERG_01564	-0.119186	0.808695
TERG_01565:I001	-	TERG_01565	1.2279	0.0131252
TERG_01568:I001	-	TERG_01568	0.299858	0.592132
TERG_01568:I002	-	TERG_01568	-0.0913837	0.860559
TERG_01572:I001	-	TERG_01572	-0.220019	0.632052
TERG_01573:I002	-	TERG_01573	-0.29055	0.479262
TERG_01573:I003	-	TERG_01573	0.204482	0.608519
TERG_01573:I004	-	TERG_01573	-0.162963	0.702418
TERG_01573:I005	-	TERG_01573	-0.175733	0.732528
TERG_01573:I006	-	TERG_01573	-0.186496	0.645841
TERG_01574:I001	-	TERG_01574	-0.521996	0.298611
TERG_01574:I002	-	TERG_01574	-0.0878206	0.819573
TERG_01574:I003	-	TERG_01574	-0.213207	0.712026
TERG_01583:I002	-	TERG_01583	-0.179599	0.655563
TERG_01583:I003	-	TERG_01583	1.22662	0.0170834
TERG_01583:I004	-	TERG_01583	0.781519	0.0771657
TERG_01589:I003	-	TERG_01589	0.667875	0.224453
TERG_01589:I004	-	TERG_01589	-0.558564	0.352174
TERG_01596:I001	-	TERG_01596	-0.0017739	0.988533
TERG_01596:I002	-	TERG_01596	-0.413737	0.391194
TERG_01596:I003	-	TERG_01596	0.105484	0.844643
TERG_01599:E004	IR	TERG_01599	-0.417295	0.312412
TERG_01599:I001	-	TERG_01599	-1.12844	0.00154963
TERG_01599:I002	-	TERG_01599	-2.83121	9.6028e-12
TERG_01600:I001	-	TERG_01600	0.589444	0.13853
TERG_01600:I004	-	TERG_01600	-0.493369	0.333596
TERG_01612:E002	IR	TERG_01612	0.0717901	0.857367
TERG_01612:E006	IR	TERG_01612	1.19388	0.00332771
TERG_01612:I002	-	TERG_01612	0.486044	0.233264
TERG_01612:I003	-	TERG_01612	0.398252	0.370525
TERG_01613:I002	-	TERG_01613	0.131074	0.717197
TERG_01614:I002	-	TERG_01614	-0.00102934	0.997012
TERG_01614:I003	-	TERG_01614	0.0169193	0.962064
TERG_01614:I004	-	TERG_01614	-0.0960146	0.776635
TERG_01614:I005	-	TERG_01614	-0.377653	0.262728
TERG_01622:I001	-	TERG_01622	-0.115048	0.784691
TERG_01622:I002	-	TERG_01622	0.032615	0.932224
TERG_01622:I003	-	TERG_01622	-0.259555	0.683535
TERG_01623:I001	-	TERG_01623	-0.629038	0.275275
TERG_01624:I001	-	TERG_01624	0.248378	0.664037
TERG_01624:I002	-	TERG_01624	0.28066	0.682932
TERG_01624:I003	-	TERG_01624	0.00712318	0.977489
TERG_01625:I001	-	TERG_01625	-0.864134	0.166809
TERG_01625:I002	-	TERG_01625	-0.0823108	0.855213
TERG_01628:I001	-	TERG_01628	-0.590228	0.233074
TERG_01630:I001	-	TERG_01630	0.765903	0.192811
TERG_01633:I001	-	TERG_01633	-0.781905	0.0497912
TERG_01633:I002	-	TERG_01633	-0.546695	0.173332
TERG_01634:E003	IR	TERG_01634	0.253918	0.616087
TERG_01634:E005	IR	TERG_01634	0.240398	0.706034
TERG_01641:I001	-	TERG_01641	-3.60066	0.0017882
TERG_01646:E006	IR	TERG_01646	1.12328	0.00950637
TERG_01650:I001	-	TERG_01650	0.427696	0.454469
TERG_01650:I002	-	TERG_01650	0.685512	0.125705
TERG_01650:I003	-	TERG_01650	-0.527814	0.298679
TERG_01652:I001	-	TERG_01652	0.0308534	0.926278
TERG_01652:I002	-	TERG_01652	-0.0416613	0.921986
TERG_01652:I003	-	TERG_01652	0.935509	0.200573
TERG_01657:I002	-	TERG_01657	-0.412919	0.542819
TERG_01657:I003	-	TERG_01657	-0.672932	0.145315
TERG_01660:I001	-	TERG_01660	0.0406513	0.966238
TERG_01660:I002	-	TERG_01660	-0.0851793	0.933373
TERG_01661:I001	-	TERG_01661	-0.731849	0.457475
TERG_01661:I002	-	TERG_01661	-0.206154	0.821281
TERG_01662:I001	-	TERG_01662	0.710046	0.156161
TERG_01662:I002	-	TERG_01662	0.352743	0.520614
TERG_01665:I001	-	TERG_01665	-0.020912	0.972533
TERG_01670:I003	-	TERG_01670	0.913409	0.080333
TERG_01673:I002	-	TERG_01673	-0.0383708	0.954113
TERG_01675:I002	-	TERG_01675	0.194461	0.69459
TERG_01675:I004	-	TERG_01675	-0.152313	0.737359
TERG_01676:I001	-	TERG_01676	0.250675	0.614937
TERG_01676:I002	-	TERG_01676	1.14837	0.0165574
TERG_01681:I002	-	TERG_01681	0.304314	0.478207
TERG_01683:I001	-	TERG_01683	-0.36247	0.260161
TERG_01683:I002	-	TERG_01683	0.0137547	0.990546
TERG_01686:I001	-	TERG_01686	-0.500152	0.367066
TERG_01689:E004	IR	TERG_01689	0.504311	0.46257
TERG_01689:I001	-	TERG_01689	0.703474	0.166702
TERG_01689:I002	-	TERG_01689	-0.15358	0.728873
TERG_01694:I001	-	TERG_01694	-0.0102396	0.986971
TERG_01694:I002	-	TERG_01694	0.0488136	0.905724
TERG_01699:I001	-	TERG_01699	0.0846164	0.829622
TERG_01699:I002	-	TERG_01699	-0.0824229	0.839537
TERG_01700:I002	-	TERG_01700	0.322448	0.47894
TERG_01700:I006	-	TERG_01700	0.0726229	0.866121
TERG_01703:I001	-	TERG_01703	1.00469	0.0979257
TERG_01704:I001	-	TERG_01704	-1.11901	0.0611078
TERG_01704:I002	-	TERG_01704	-0.750658	0.271721
TERG_01704:I003	-	TERG_01704	0.912774	0.300228
TERG_01704:I004	-	TERG_01704	-3.36279	0.00163789
TERG_01704:I005	-	TERG_01704	-0.684334	0.28976
TERG_01705:I001	-	TERG_01705	0.0928754	0.871791
TERG_01705:I002	-	TERG_01705	-0.278297	0.665198
TERG_01706:I002	-	TERG_01706	0.0211671	0.957713
TERG_01706:I004	-	TERG_01706	-0.141812	0.688906
TERG_01710:I001	-	TERG_01710	0.586499	0.212995
TERG_01711:I001	-	TERG_01711	0.134455	0.707994
TERG_01711:I002	-	TERG_01711	-0.542912	0.247797
TERG_01713:I002	-	TERG_01713	-0.170907	0.679836
TERG_01713:I003	-	TERG_01713	-0.542179	0.366784
TERG_01716:I002	-	TERG_01716	-0.252259	0.697288
TERG_01717:I001	-	TERG_01717	-0.129747	0.824986
TERG_01717:I002	-	TERG_01717	0.117794	0.85146
TERG_01725:I002	-	TERG_01725	0.799121	0.0765602
TERG_01725:I003	-	TERG_01725	0.246098	0.581754
TERG_01727:I001	-	TERG_01727	-0.203879	0.699
TERG_01741:I001	-	TERG_01741	-0.608952	0.288622
TERG_01741:I002	-	TERG_01741	0.270777	0.508095
TERG_01741:I003	-	TERG_01741	-0.766398	0.254056
TERG_01744:E004	IR	TERG_01744	-0.0618255	0.922683
TERG_01744:I001	-	TERG_01744	0.0579992	0.885663
TERG_01748:I001	-	TERG_01748	0.424419	0.401772
TERG_01748:I002	-	TERG_01748	1.23537	0.0191819
TERG_01748:I003	-	TERG_01748	0.511767	0.226983
TERG_01749:I001	-	TERG_01749	-0.157479	0.803684
TERG_01749:I002	-	TERG_01749	0.00875833	0.952474
TERG_01757:I001	-	TERG_01757	0.540255	0.193898
TERG_01757:I002	-	TERG_01757	0.0226859	0.950413
TERG_01757:I003	-	TERG_01757	0.0829959	0.833048
TERG_01757:I004	-	TERG_01757	-0.0390444	0.92839
TERG_01757:I005	-	TERG_01757	0.0121351	0.976889
TERG_01757:I006	-	TERG_01757	-0.0292837	0.93765
TERG_01757:I007	-	TERG_01757	-0.0355747	0.925411
TERG_01757:I008	-	TERG_01757	-0.0353395	0.927558
TERG_01764:E002	IR	TERG_01764	-0.268591	0.489098
TERG_01764:E004	IR	TERG_01764	-0.337882	0.404896
TERG_01764:E006	IR	TERG_01764	-0.369387	0.301253
TERG_01764:I004	-	TERG_01764	-0.367866	0.412812
TERG_01765:I001	-	TERG_01765	-2.20444	0.00730884
TERG_01765:I003	-	TERG_01765	0.423534	0.331481
TERG_01768:I001	-	TERG_01768	-0.0470013	0.902922
TERG_01768:I002	-	TERG_01768	0.458946	0.374419
TERG_01776:I001	-	TERG_01776	-0.270714	0.679749
TERG_01776:I002	-	TERG_01776	-0.070311	0.910937
TERG_01777:I001	-	TERG_01777	0.914292	0.0893014
TERG_01778:I001	-	TERG_01778	-0.0149581	0.96794
TERG_01778:I002	-	TERG_01778	0.159991	0.694825
TERG_01778:I003	-	TERG_01778	-0.0365052	0.918733
TERG_01778:I005	-	TERG_01778	-0.416163	0.552492
TERG_01784:I001	-	TERG_01784	0.525629	0.326646
TERG_01784:I002	-	TERG_01784	0.366339	0.470026
TERG_01784:I003	-	TERG_01784	-0.0581239	0.945945
TERG_01788:I001	-	TERG_01788	0.0725253	0.827043
TERG_01789:E002	IR	TERG_01789	-0.272421	0.507539
TERG_01790:I001	-	TERG_01790	2.00344	0.00738127
TERG_01790:I006	-	TERG_01790	0.669241	0.277715
TERG_01795:I002	-	TERG_01795	0.41269	0.57639
TERG_01800:E002	IR	TERG_01800	0.863372	0.0215617
TERG_01800:E004	IR	TERG_01800	0.534333	0.218532
TERG_01811:I001	-	TERG_01811	-0.715013	0.10926
TERG_01811:I002	-	TERG_01811	-0.227362	0.552858
TERG_01820:I001	-	TERG_01820	0.646248	0.161204
TERG_01820:I002	-	TERG_01820	0.910314	0.0955585
TERG_01820:I006	-	TERG_01820	0.251551	0.528597
TERG_01821:I001	-	TERG_01821	-0.303854	0.540479
TERG_01821:I002	-	TERG_01821	0.196442	0.6026
TERG_01824:I003	-	TERG_01824	0.0108924	0.968944
TERG_01833:I002	-	TERG_01833	-0.144994	0.788383
TERG_01834:I002	-	TERG_01834	-0.0689047	0.862982
TERG_01835:I001	-	TERG_01835	0.481769	0.368493
TERG_01835:I002	-	TERG_01835	-0.499825	0.423366
TERG_01843:I001	-	TERG_01843	0.396393	0.284371
TERG_01843:I002	-	TERG_01843	-1.48089	0.0583355
TERG_01847:I001	-	TERG_01847	0.074215	0.862414
TERG_01848:I001	-	TERG_01848	0.358488	0.368673
TERG_01848:I002	-	TERG_01848	-0.112257	0.756754
TERG_01848:I003	-	TERG_01848	-0.127363	0.732546
TERG_01849:I001	-	TERG_01849	-0.0801123	0.804274
TERG_01849:I002	-	TERG_01849	0.0879201	0.784083
TERG_01852:I001	-	TERG_01852	1.06253	0.00227723
TERG_01852:I002	-	TERG_01852	0.67889	0.0409517
TERG_01854:I002	-	TERG_01854	-0.189676	0.61801
TERG_01854:I003	-	TERG_01854	0.157341	0.651858
TERG_01856:I001	-	TERG_01856	-0.360461	0.509898
TERG_01856:I002	-	TERG_01856	-0.105164	0.791287
TERG_01856:I003	-	TERG_01856	-0.891888	0.0820473
TERG_01856:I004	-	TERG_01856	0.0964657	0.789266
TERG_01857:I001	-	TERG_01857	0.427312	0.248303
TERG_01857:I002	-	TERG_01857	-0.262322	0.562079
TERG_01858:I002	-	TERG_01858	0.542952	0.132499
TERG_01859:I001	-	TERG_01859	-0.488665	0.447941
TERG_01859:I002	-	TERG_01859	0.211129	0.656006
TERG_01859:I003	-	TERG_01859	0.74951	0.110689
TERG_01859:I004	-	TERG_01859	0.498656	0.339478
TERG_01859:I007	-	TERG_01859	0.121032	0.81095
TERG_01863:I002	-	TERG_01863	-0.136443	0.853933
TERG_01864:I002	-	TERG_01864	-1.46254	0.0155878
TERG_01865:I003	-	TERG_01865	1.08526	0.10742
TERG_01871:I003	-	TERG_01871	0.124291	0.782758
TERG_01877:E002	IR	TERG_01877	0.113841	0.715722
TERG_01877:I003	-	TERG_01877	1.30784	0.000463372
TERG_01883:I001	-	TERG_01883	0.52156	0.318486
TERG_01883:I002	-	TERG_01883	0.189021	0.695955
TERG_01883:I004	-	TERG_01883	0.173104	0.69022
TERG_01883:I006	-	TERG_01883	-0.339657	0.360243
TERG_01884:I003	-	TERG_01884	-0.536646	0.299643
TERG_01884:I006	-	TERG_01884	0.423955	0.456964
TERG_01885:I001	-	TERG_01885	-0.537685	0.437904
TERG_01885:I003	-	TERG_01885	0.229825	0.645748
TERG_01886:I001	-	TERG_01886	-1.00519	0.111542
TERG_01886:I002	-	TERG_01886	-0.775718	0.176149
TERG_01886:I003	-	TERG_01886	-0.672036	0.267317
TERG_01886:I004	-	TERG_01886	-0.840314	0.139456
TERG_01887:I001	-	TERG_01887	-0.266532	0.519199
TERG_01887:I003	-	TERG_01887	0.232381	0.681308
TERG_01890:I002	-	TERG_01890	-0.23278	0.724296
TERG_01890:I003	-	TERG_01890	-0.742748	0.180175
TERG_01892:I001	-	TERG_01892	0.38629	0.37742
TERG_01895:I001	-	TERG_01895	-0.030951	0.944264
TERG_01900:I001	-	TERG_01900	1.05341	0.0850574
TERG_01900:I002	-	TERG_01900	0.177713	0.672099
TERG_01901:E003	IR	TERG_01901	2.71888	7.26915e-07
TERG_01901:I001	-	TERG_01901	2.21271	4.67785e-05
TERG_01914:I001	-	TERG_01914	0.960844	0.193936
TERG_01915:I001	-	TERG_01915	1.56399	0.0339287
TERG_01918:I001	-	TERG_01918	-0.490947	0.261151
TERG_01918:I002	-	TERG_01918	1.10917	0.0529656
TERG_01919:I001	-	TERG_01919	-0.17961	0.703814
TERG_01919:I002	-	TERG_01919	0.5606	0.236037
TERG_01935:I002	-	TERG_01935	0.0382483	0.954955
TERG_01936:E003	IR	TERG_01936	1.05694	0.0767158
TERG_01937:I001	-	TERG_01937	0.10049	0.803306
TERG_01937:I002	-	TERG_01937	0.931615	0.154982
TERG_01937:I003	-	TERG_01937	-0.137066	0.787967
TERG_01937:I004	-	TERG_01937	0.175102	0.667817
TERG_01938:I001	-	TERG_01938	2.51178	9.65639e-06
TERG_01938:I003	-	TERG_01938	-0.000484074	0.993185
TERG_01938:I004	-	TERG_01938	-0.660055	0.126832
TERG_01940:I003	-	TERG_01940	-0.288137	0.510807
TERG_01940:I004	-	TERG_01940	-0.432204	0.415846
TERG_01941:I004	-	TERG_01941	-0.129432	0.816185
TERG_01942:I001	-	TERG_01942	0.211103	0.624363
TERG_01942:I002	-	TERG_01942	0.442284	0.337757
TERG_01942:I003	-	TERG_01942	0.497525	0.183473
TERG_01942:I004	-	TERG_01942	0.946639	0.0339632
TERG_01942:I005	-	TERG_01942	0.566475	0.161806
TERG_01949:I002	-	TERG_01949	-0.292467	0.551849
TERG_01949:I003	-	TERG_01949	0.30867	0.549637
TERG_01952:I003	-	TERG_01952	0.113478	0.739672
TERG_01956:I001	-	TERG_01956	0.54495	0.181952
TERG_01956:I002	-	TERG_01956	-0.643607	0.245546
TERG_01957:I001	-	TERG_01957	0.592755	0.197353
TERG_01957:I002	-	TERG_01957	0.790804	0.109669
TERG_01964:I001	-	TERG_01964	-0.359328	0.445234
TERG_01964:I002	-	TERG_01964	-0.647743	0.216038
TERG_01965:I001	-	TERG_01965	0.170924	0.71826
TERG_01965:I002	-	TERG_01965	0.346221	0.534009
TERG_01965:I003	-	TERG_01965	0.208439	0.737589
TERG_01965:I004	-	TERG_01965	0.895974	0.0640451
TERG_01965:I005	-	TERG_01965	1.43482	0.00597462
TERG_01965:I006	-	TERG_01965	0.789636	0.0459416
TERG_01966:I001	-	TERG_01966	-0.101564	0.813964
TERG_01966:I002	-	TERG_01966	0.232857	0.673914
TERG_01972:E003	IR	TERG_01972	0.259537	0.553898
TERG_01974:I002	-	TERG_01974	0.515512	0.205711
TERG_01975:I001	-	TERG_01975	0.23802	0.599828
TERG_01984:I001	-	TERG_01984	-0.67152	0.282187
TERG_01988:I001	-	TERG_01988	-0.315264	0.605757
TERG_01988:I002	-	TERG_01988	-0.0798354	0.891815
TERG_01991:I001	-	TERG_01991	-0.898467	0.0492199
TERG_01991:I002	-	TERG_01991	-0.129975	0.755196
TERG_01991:I003	-	TERG_01991	-0.11645	0.792592
TERG_01991:I004	-	TERG_01991	-0.0579916	0.896666
TERG_01991:I005	-	TERG_01991	0.0240185	0.955837
TERG_01991:I006	-	TERG_01991	0.338613	0.397483
TERG_01991:I007	-	TERG_01991	0.634335	0.105127
TERG_01993:I001	-	TERG_01993	1.06544	0.0573711
TERG_01993:I002	-	TERG_01993	0.52579	0.526596
TERG_01993:I004	-	TERG_01993	2.27026	1.20375e-05
TERG_01993:I005	-	TERG_01993	2.02942	0.000449241
TERG_01994:I001	-	TERG_01994	0.19164	0.754067
TERG_01994:I004	-	TERG_01994	-0.738268	0.101224
TERG_01994:I005	-	TERG_01994	0.30991	0.37266
TERG_01994:I007	-	TERG_01994	0.0150298	0.952555
TERG_02005:I002	-	TERG_02005	-0.261311	0.621667
TERG_02006:I002	-	TERG_02006	0.775133	0.159661
TERG_02007:I003	-	TERG_02007	1.1834	0.0230742
TERG_02018:I001	-	TERG_02018	-0.318814	0.426411
TERG_02018:I002	-	TERG_02018	-0.132755	0.743243
TERG_02018:I004	-	TERG_02018	0.172445	0.642385
TERG_02020:E002	IR	TERG_02020	0.0297686	0.950218
TERG_02020:E004	IR	TERG_02020	-0.259248	0.586979
TERG_02020:I003	-	TERG_02020	0.0590632	0.887345
TERG_02029:I001	-	TERG_02029	-0.479093	0.452815
TERG_02029:I002	-	TERG_02029	-0.269952	0.705663
TERG_02029:I003	-	TERG_02029	0.129611	0.687003
TERG_02029:I005	-	TERG_02029	-0.806668	0.283674
TERG_02031:I001	-	TERG_02031	0.0911234	0.87006
TERG_02031:I002	-	TERG_02031	0.0903043	0.858707
TERG_02033:I001	-	TERG_02033	0.850668	0.0176837
TERG_02033:I002	-	TERG_02033	-0.215958	0.589926
TERG_02034:E005	IR	TERG_02034	0.456775	0.402812
TERG_02034:I001	-	TERG_02034	0.12234	0.734736
TERG_02034:I002	-	TERG_02034	-0.0761113	0.885794
TERG_02040:I002	-	TERG_02040	0.884686	0.0894269
TERG_02042:E003	IR	TERG_02042	-0.610455	0.437576
TERG_02042:I002	-	TERG_02042	0.570943	0.314027
TERG_02046:I001	-	TERG_02046	0.417829	0.26351
TERG_02046:I002	-	TERG_02046	0.624576	0.117315
TERG_02049:I001	-	TERG_02049	0.240009	0.648108
TERG_02049:I002	-	TERG_02049	-0.184029	0.759138
TERG_02049:I003	-	TERG_02049	-0.525959	0.390657
TERG_02049:I004	-	TERG_02049	-0.0237004	0.958763
TERG_02049:I005	-	TERG_02049	-0.287671	0.694627
TERG_02049:I006	-	TERG_02049	0.685256	0.215424
TERG_02050:I001	-	TERG_02050	1.0176	0.0284455
TERG_02050:I002	-	TERG_02050	1.55342	0.0101383
TERG_02053:I001	-	TERG_02053	-0.206675	0.673818
TERG_02053:I002	-	TERG_02053	0.307398	0.509735
TERG_02056:I001	-	TERG_02056	-0.681095	0.249085
TERG_02056:I003	-	TERG_02056	-0.631116	0.240507
TERG_02056:I004	-	TERG_02056	-0.200452	0.65576
TERG_02057:I001	-	TERG_02057	-1.7879	0.0509634
TERG_02057:I002	-	TERG_02057	0.0951861	0.817335
TERG_02059:I001	-	TERG_02059	0.680981	0.126044
TERG_02059:I002	-	TERG_02059	0.548897	0.272806
TERG_02059:I003	-	TERG_02059	-0.18131	0.695792
TERG_02062:I001	-	TERG_02062	-0.171047	0.761651
TERG_02062:I002	-	TERG_02062	0.0812188	0.862272
TERG_02063:E003	IR	TERG_02063	0.259606	0.602255
TERG_02063:I001	-	TERG_02063	-0.20533	0.728587
TERG_02066:I001	-	TERG_02066	-0.310356	0.451798
TERG_02066:I002	-	TERG_02066	-0.33367	0.544176
TERG_02068:I001	-	TERG_02068	-0.00168615	0.996112
TERG_02071:I001	-	TERG_02071	0.145542	0.650789
TERG_02071:I002	-	TERG_02071	0.221567	0.592606
TERG_02074:I003	-	TERG_02074	-0.288631	0.602725
TERG_02075:E006	IR	TERG_02075	-0.383257	0.514614
TERG_02075:E012	IR	TERG_02075	-1.1518	0.0973913
TERG_02078:I002	-	TERG_02078	-0.0484404	0.885074
TERG_02078:I003	-	TERG_02078	0.035695	0.939578
TERG_02078:I004	-	TERG_02078	0.212015	0.542944
TERG_02081:I001	-	TERG_02081	-1.46705	0.00121433
TERG_02081:I002	-	TERG_02081	-0.473644	0.324469
TERG_02083:E003	IR	TERG_02083	-0.330491	0.57395
TERG_02083:I001	-	TERG_02083	-0.457917	0.514981
TERG_02090:I001	-	TERG_02090	-0.200633	0.691773
TERG_02090:I002	-	TERG_02090	0.137778	0.689548
TERG_02100:I001	-	TERG_02100	-0.312614	0.577433
TERG_02100:I002	-	TERG_02100	0.283704	0.565075
TERG_02100:I003	-	TERG_02100	0.475876	0.237117
TERG_02104:I001	-	TERG_02104	-0.166767	0.669517
TERG_02104:I002	-	TERG_02104	0.303253	0.466725
TERG_02110:I002	-	TERG_02110	-0.761506	0.204981
TERG_02111:I001	-	TERG_02111	1.26746	0.0418446
TERG_02111:I002	-	TERG_02111	1.28188	0.0844645
TERG_02111:I003	-	TERG_02111	0.476663	0.372914
TERG_02112:I001	-	TERG_02112	0.0365762	0.93837
TERG_02112:I002	-	TERG_02112	0.13629	0.760315
TERG_02116:I002	-	TERG_02116	-0.452137	0.332355
TERG_02116:I004	-	TERG_02116	-0.598549	0.301158
TERG_02118:E002	IR	TERG_02118	0.0250963	0.960822
TERG_02118:I002	-	TERG_02118	-0.343623	0.498114
TERG_02121:I001	-	TERG_02121	0.0100055	0.978218
TERG_02121:I002	-	TERG_02121	-0.151603	0.733385
TERG_02123:I001	-	TERG_02123	-0.0364391	0.949319
TERG_02123:I002	-	TERG_02123	-0.0939937	0.867593
TERG_02126:I002	-	TERG_02126	-2.00619	0.0141813
TERG_02126:I003	-	TERG_02126	-0.641834	0.390981
TERG_02127:I001	-	TERG_02127	0.393363	0.285466
TERG_02127:I002	-	TERG_02127	0.057666	0.858586
TERG_02131:I002	-	TERG_02131	-0.255936	0.576166
TERG_02140:I001	-	TERG_02140	0.174184	0.599917
TERG_02140:I002	-	TERG_02140	-0.0788584	0.864939
TERG_02140:I003	-	TERG_02140	-0.0389263	0.894976
TERG_02151:I002	-	TERG_02151	0.393033	0.43223
TERG_02153:I001	-	TERG_02153	0.1727	0.721003
TERG_02158:I002	-	TERG_02158	-0.104928	0.848632
TERG_02163:I001	-	TERG_02163	-2.01961	0.0016331
TERG_02163:I002	-	TERG_02163	-0.929651	0.0805295
TERG_02172:I001	-	TERG_02172	1.73197	7.37087e-05
TERG_02173:I002	-	TERG_02173	0.541368	0.367829
TERG_02176:I002	-	TERG_02176	0.85209	0.127883
TERG_02181:I001	-	TERG_02181	-0.682118	0.221822
TERG_02181:I002	-	TERG_02181	0.239788	0.662298
TERG_02186:I002	-	TERG_02186	1.3029	0.00354515
TERG_02189:I005	-	TERG_02189	-0.235589	0.547204
TERG_02190:I002	-	TERG_02190	0.677691	0.264204
TERG_02196:I001	-	TERG_02196	-0.40412	0.384573
TERG_02199:E003	IR	TERG_02199	0.256732	0.519546
TERG_02199:E005	IR	TERG_02199	-0.240851	0.52934
TERG_02199:I001	-	TERG_02199	0.317731	0.422381
TERG_02210:I001	-	TERG_02210	0.543584	0.208359
TERG_02210:I002	-	TERG_02210	0.639079	0.153508
TERG_02211:I001	-	TERG_02211	0.172209	0.671139
TERG_02213:I002	-	TERG_02213	-0.0499745	0.924635
TERG_02213:I003	-	TERG_02213	2.13095	0.00464139
TERG_02213:I004	-	TERG_02213	0.411773	0.342887
TERG_02214:I001	-	TERG_02214	0.0733943	0.853874
TERG_02219:I002	-	TERG_02219	1.86694	0.00659377
TERG_02221:E003	IR	TERG_02221	0.183956	0.760551
TERG_02221:E005	IR	TERG_02221	0.770184	0.185426
TERG_02221:E007	IR	TERG_02221	0.536267	0.189552
TERG_02221:I001	-	TERG_02221	0.463293	0.340231
TERG_02222:E002	IR	TERG_02222	-0.257566	0.602905
TERG_02222:I002	-	TERG_02222	-0.36335	0.392794
TERG_02223:I001	-	TERG_02223	0.999709	0.0725224
TERG_02225:E002	IR	TERG_02225	-0.37214	0.479075
TERG_02225:E004	IR	TERG_02225	-0.417979	0.398264
TERG_02229:I001	-	TERG_02229	-0.0886648	0.802787
TERG_02229:I002	-	TERG_02229	-0.0598264	0.870306
TERG_02232:I003	-	TERG_02232	-0.102346	0.848326
TERG_02234:I001	-	TERG_02234	0.483791	0.304402
TERG_02234:I002	-	TERG_02234	0.0673734	0.863678
TERG_02234:I003	-	TERG_02234	0.0355014	0.90943
TERG_02234:I004	-	TERG_02234	-0.277799	0.562726
TERG_02234:I005	-	TERG_02234	-0.604657	0.295209
TERG_02238:I001	-	TERG_02238	0.444403	0.207764
TERG_02238:I002	-	TERG_02238	-0.297808	0.489055
TERG_02238:I003	-	TERG_02238	-0.341097	0.570809
TERG_02249:I001	-	TERG_02249	-0.663951	0.219701
TERG_02249:I002	-	TERG_02249	-2.2692	2.1315e-05
TERG_02252:I001	-	TERG_02252	0.15747	0.667117
TERG_02254:I002	-	TERG_02254	0.0106148	0.988583
TERG_02254:I003	-	TERG_02254	0.414904	0.346338
TERG_02254:I004	-	TERG_02254	0.64348	0.112488
TERG_02256:I001	-	TERG_02256	0.0694937	0.849482
TERG_02262:I001	-	TERG_02262	0.0726479	0.857959
TERG_02262:I002	-	TERG_02262	-0.0372692	0.92275
TERG_02262:I003	-	TERG_02262	-0.125201	0.761386
TERG_02262:I004	-	TERG_02262	0.00981377	0.976318
TERG_02262:I005	-	TERG_02262	-0.501971	0.31919
TERG_02263:I001	-	TERG_02263	1.03971	0.198436
TERG_02263:I002	-	TERG_02263	0.335733	0.384225
TERG_02264:I001	-	TERG_02264	1.55697	0.00764006
TERG_02266:I001	-	TERG_02266	0.186549	0.651131
TERG_02266:I002	-	TERG_02266	0.551915	0.333154
TERG_02266:I003	-	TERG_02266	0.183145	0.715531
TERG_02273:I001	-	TERG_02273	0.0964667	0.769725
TERG_02273:I002	-	TERG_02273	-0.208618	0.589804
TERG_02274:E003	IR	TERG_02274	-0.455615	0.302502
TERG_02274:I001	-	TERG_02274	-0.601316	0.363126
TERG_02275:I001	-	TERG_02275	-0.052812	0.876957
TERG_02275:I002	-	TERG_02275	-0.659527	0.237362
TERG_02275:I003	-	TERG_02275	-0.849283	0.179717
TERG_02283:I001	-	TERG_02283	-0.689752	0.180047
TERG_02283:I002	-	TERG_02283	-0.31074	0.506527
TERG_02283:I003	-	TERG_02283	-0.902163	0.0881222
TERG_02285:I004	-	TERG_02285	-0.252339	0.573749
TERG_02286:I001	-	TERG_02286	0.388787	0.519654
TERG_02287:I001	-	TERG_02287	-0.052301	0.908874
TERG_02287:I002	-	TERG_02287	0.345018	0.442165
TERG_02287:I003	-	TERG_02287	-0.464321	0.299072
TERG_02287:I004	-	TERG_02287	0.157578	0.756812
TERG_02287:I005	-	TERG_02287	0.165167	0.67211
TERG_02287:I006	-	TERG_02287	-0.197225	0.729132
TERG_02287:I007	-	TERG_02287	-0.682068	0.120442
TERG_02287:I008	-	TERG_02287	0.694016	0.0893427
TERG_02290:I001	-	TERG_02290	-0.30448	0.619573
TERG_02290:I002	-	TERG_02290	0.156698	0.796777
TERG_02298:I001	-	TERG_02298	-0.840171	0.1424
TERG_02298:I002	-	TERG_02298	0.622225	0.229339
TERG_02299:I001	-	TERG_02299	0.894976	0.121059
TERG_02301:I003	-	TERG_02301	1.22448	0.116404
TERG_02302:I001	-	TERG_02302	-0.134987	0.745548
TERG_02302:I002	-	TERG_02302	-0.0138906	0.975973
TERG_02302:I003	-	TERG_02302	-0.117533	0.769461
TERG_02306:I001	-	TERG_02306	0.351977	0.314349
TERG_02306:I002	-	TERG_02306	-0.2905	0.450267
TERG_02308:I001	-	TERG_02308	-0.0658817	0.904722
TERG_02308:I002	-	TERG_02308	0.131236	0.828422
TERG_02309:I002	-	TERG_02309	0.0113306	0.979841
TERG_02309:I003	-	TERG_02309	0.153961	0.714403
TERG_02312:I001	-	TERG_02312	0.935618	0.038039
TERG_02312:I003	-	TERG_02312	0.101691	0.814719
TERG_02313:I001	-	TERG_02313	-0.303693	0.572369
TERG_02317:E004	IR	TERG_02317	-0.23231	0.637758
TERG_02323:I001	-	TERG_02323	-0.515502	0.543912
TERG_02323:I002	-	TERG_02323	-0.354527	0.393844
TERG_02323:I003	-	TERG_02323	-0.113285	0.783071
TERG_02324:I001	-	TERG_02324	-0.328158	0.577682
TERG_02325:I002	-	TERG_02325	-0.47592	0.527498
TERG_02325:I003	-	TERG_02325	-0.473627	0.409345
TERG_02325:I004	-	TERG_02325	-0.394553	0.447237
TERG_02337:I001	-	TERG_02337	-0.705096	0.234766
TERG_02337:I002	-	TERG_02337	-0.460064	0.493155
TERG_02337:I003	-	TERG_02337	-0.265471	0.55723
TERG_02337:I004	-	TERG_02337	-0.941644	0.225328
TERG_02337:I005	-	TERG_02337	-0.21859	0.685982
TERG_02340:I001	-	TERG_02340	0.266027	0.66513
TERG_02340:I002	-	TERG_02340	-0.00523633	0.973874
TERG_02353:E002	IR	TERG_02353	1.44835	0.00973614
TERG_02353:E004	IR	TERG_02353	1.20672	0.0416817
TERG_02363:I002	-	TERG_02363	0.102852	0.867633
TERG_02363:I003	-	TERG_02363	0.494255	0.387956
TERG_02368:I001	-	TERG_02368	0.49704	0.439037
TERG_02368:I002	-	TERG_02368	0.444682	0.40091
TERG_02369:I002	-	TERG_02369	-0.349992	0.408855
TERG_02369:I003	-	TERG_02369	-0.237238	0.615673
TERG_02374:I002	-	TERG_02374	0.582611	0.244128
TERG_02377:I003	-	TERG_02377	0.277058	0.421728
TERG_02377:I005	-	TERG_02377	0.240787	0.647529
TERG_02378:I001	-	TERG_02378	-0.256309	0.674188
TERG_02378:I002	-	TERG_02378	0.475966	0.390399
TERG_02381:I002	-	TERG_02381	0.709169	0.118781
TERG_02381:I003	-	TERG_02381	0.0974138	0.827229
TERG_02381:I004	-	TERG_02381	-0.147706	0.700579
TERG_02382:I002	-	TERG_02382	-0.00938529	0.977793
TERG_02383:E002	IR	TERG_02383	-0.69521	0.10498
TERG_02383:E004	IR	TERG_02383	0.394657	0.37628
TERG_02389:I002	-	TERG_02389	-0.153038	0.771914
TERG_02390:I001	-	TERG_02390	0.281405	0.655283
TERG_02398:I002	-	TERG_02398	0.309846	0.515649
TERG_02400:E002	IR	TERG_02400	-0.283586	0.678884
TERG_02400:E005	IR	TERG_02400	0.524637	0.288117
TERG_02400:E007	IR	TERG_02400	-0.473582	0.472042
TERG_02400:I002	-	TERG_02400	0.360514	0.478672
TERG_02402:E004	IR	TERG_02402	0.10621	0.858161
TERG_02402:I004	-	TERG_02402	0.435651	0.481171
TERG_02404:I002	-	TERG_02404	0.0831501	0.823976
TERG_02404:I003	-	TERG_02404	0.732776	0.0280906
TERG_02404:I004	-	TERG_02404	0.259294	0.581634
TERG_02405:I003	-	TERG_02405	-0.0147563	0.970563
TERG_02408:I001	-	TERG_02408	-0.422332	0.471874
TERG_02408:I002	-	TERG_02408	0.0214687	0.958093
TERG_02408:I003	-	TERG_02408	-0.164061	0.738372
TERG_02408:I004	-	TERG_02408	0.0612353	0.902038
TERG_02408:I005	-	TERG_02408	-0.0648069	0.878867
TERG_02409:I003	-	TERG_02409	-0.331475	0.43048
TERG_02410:I001	-	TERG_02410	0.157407	0.786951
TERG_02415:I001	-	TERG_02415	0.197119	0.715234
TERG_02415:I002	-	TERG_02415	-0.308356	0.511279
TERG_02416:I001	-	TERG_02416	0.219989	0.503714
TERG_02416:I002	-	TERG_02416	0.220237	0.601038
TERG_02417:I001	-	TERG_02417	-0.0297943	0.949973
TERG_02417:I002	-	TERG_02417	0.279449	0.554294
TERG_02417:I003	-	TERG_02417	1.18387	0.0675154
TERG_02417:I004	-	TERG_02417	-0.172606	0.76751
TERG_02422:I001	-	TERG_02422	-0.0656079	0.877197
TERG_02422:I002	-	TERG_02422	-0.784993	0.144436
TERG_02422:I003	-	TERG_02422	0.211088	0.735519
TERG_02422:I007	-	TERG_02422	-0.0903364	0.847064
TERG_02422:I008	-	TERG_02422	-0.149318	0.785167
TERG_02423:I001	-	TERG_02423	0.271731	0.477054
TERG_02423:I002	-	TERG_02423	0.557689	0.143872
TERG_02425:E003	IR	TERG_02425	-0.199513	0.682237
TERG_02428:I001	-	TERG_02428	0.252941	0.479573
TERG_02428:I002	-	TERG_02428	0.310252	0.369303
TERG_02428:I003	-	TERG_02428	0.879242	0.0485497
TERG_02429:I001	-	TERG_02429	-1.18084	0.0188849
TERG_02429:I002	-	TERG_02429	-1.0626	0.0276886
TERG_02429:I003	-	TERG_02429	-1.35468	0.00455819
TERG_02430:I001	-	TERG_02430	0.134904	0.731886
TERG_02431:I001	-	TERG_02431	0.131077	0.735482
TERG_02434:I001	-	TERG_02434	-0.344464	0.39645
TERG_02442:I001	-	TERG_02442	-0.206693	0.676327
TERG_02442:I002	-	TERG_02442	-0.0343744	0.93458
TERG_02443:I001	-	TERG_02443	0.470806	0.247038
TERG_02443:I002	-	TERG_02443	0.140135	0.722687
TERG_02444:I002	-	TERG_02444	0.311544	0.628709
TERG_02447:E004	IR	TERG_02447	0.774758	0.165046
TERG_02447:E006	IR	TERG_02447	1.29715	0.0187322
TERG_02450:I001	-	TERG_02450	0.460621	0.239415
TERG_02450:I002	-	TERG_02450	0.439839	0.23103
TERG_02455:I001	-	TERG_02455	0.455382	0.372889
TERG_02455:I002	-	TERG_02455	-0.248658	0.63574
TERG_02457:I001	-	TERG_02457	-0.315102	0.571696
TERG_02457:I002	-	TERG_02457	-0.0995816	0.833877
TERG_02457:I003	-	TERG_02457	0.2799	0.526987
TERG_02458:E004	IR	TERG_02458	0.224822	0.631349
TERG_02460:I002	-	TERG_02460	0.621109	0.127565
TERG_02468:I001	-	TERG_02468	0.365922	0.477403
TERG_02472:E003	IR	TERG_02472	-0.0387375	0.916621
TERG_02472:E005	IR	TERG_02472	-0.303463	0.432596
TERG_02472:E007	IR	TERG_02472	-0.554251	0.176936
TERG_02472:E009	IR	TERG_02472	-0.143162	0.717649
TERG_02472:E012	IR	TERG_02472	0.0538669	0.904458
TERG_02472:I001	-	TERG_02472	-0.490084	0.25417
TERG_02472:I006	-	TERG_02472	-0.723397	0.224612
TERG_02478:I001	-	TERG_02478	0.0168529	0.968155
TERG_02482:I001	-	TERG_02482	-0.148475	0.702963
TERG_02482:I002	-	TERG_02482	1.52242	0.00628833
TERG_02486:I002	-	TERG_02486	-0.42853	0.38145
TERG_02486:I003	-	TERG_02486	-0.618738	0.25688
TERG_02486:I004	-	TERG_02486	-0.0367376	0.941159
TERG_02486:I005	-	TERG_02486	-0.818014	0.11531
TERG_02487:I008	-	TERG_02487	-1.22072	0.0521202
TERG_02492:I002	-	TERG_02492	-0.0498385	0.878234
TERG_02492:I003	-	TERG_02492	0.143029	0.68426
TERG_02494:E002	IR	TERG_02494	-0.175716	0.754535
TERG_02494:I002	-	TERG_02494	0.231365	0.495101
TERG_02494:I003	-	TERG_02494	0.296792	0.363509
TERG_02496:I004	-	TERG_02496	0.0729793	0.850249
TERG_02496:I006	-	TERG_02496	-0.085476	0.847483
TERG_02500:I002	-	TERG_02500	-0.414829	0.530969
TERG_02504:I001	-	TERG_02504	0.234936	0.588877
TERG_02504:I002	-	TERG_02504	-0.0826955	0.835624
TERG_02505:I003	-	TERG_02505	-0.129902	0.853193
TERG_02505:I004	-	TERG_02505	0.181089	0.670499
TERG_02508:I004	-	TERG_02508	0.0147401	0.977805
TERG_02513:I001	-	TERG_02513	-0.762025	0.121846
TERG_02513:I002	-	TERG_02513	-0.098334	0.925107
TERG_02513:I003	-	TERG_02513	0.697418	0.274843
TERG_02513:I005	-	TERG_02513	-0.560268	0.428752
TERG_02513:I007	-	TERG_02513	-0.818892	0.25594
TERG_02513:I010	-	TERG_02513	0.630417	0.182126
TERG_02518:I001	-	TERG_02518	-1.00437	0.0150626
TERG_02519:I001	-	TERG_02519	-0.107427	0.797116
TERG_02519:I004	-	TERG_02519	-0.0378214	0.912364
TERG_02524:I003	-	TERG_02524	-0.299676	0.634136
TERG_02524:I005	-	TERG_02524	0.419527	0.461244
TERG_02524:I006	-	TERG_02524	-0.316924	0.520036
TERG_02524:I007	-	TERG_02524	-0.316819	0.444266
TERG_02524:I008	-	TERG_02524	0.750292	0.0585719
TERG_02527:I001	-	TERG_02527	0.328137	0.406681
TERG_02527:I002	-	TERG_02527	-0.288139	0.664888
TERG_02527:I004	-	TERG_02527	-0.500451	0.317316
TERG_02528:I001	-	TERG_02528	1.2207	0.0117841
TERG_02528:I002	-	TERG_02528	1.43985	0.000409184
TERG_02528:I003	-	TERG_02528	0.811823	0.0263978
TERG_02528:I004	-	TERG_02528	1.2086	0.000399994
TERG_02531:I001	-	TERG_02531	-0.216164	0.504744
TERG_02531:I002	-	TERG_02531	0.0867743	0.830385
TERG_02531:I003	-	TERG_02531	0.0430789	0.921839
TERG_02532:I003	-	TERG_02532	-0.25773	0.568216
TERG_02534:I001	-	TERG_02534	0.477971	0.235624
TERG_02534:I002	-	TERG_02534	0.219935	0.625144
TERG_02535:I001	-	TERG_02535	-0.948504	0.21685
TERG_02535:I002	-	TERG_02535	0.700731	0.201922
TERG_02535:I003	-	TERG_02535	0.641759	0.148427
TERG_02541:I001	-	TERG_02541	0.307814	0.552311
TERG_02541:I002	-	TERG_02541	1.71996	0.0077226
TERG_02542:E003	IR	TERG_02542	-0.273503	0.627425
TERG_02543:I002	-	TERG_02543	0.0544008	0.933646
TERG_02543:I003	-	TERG_02543	0.592113	0.279005
TERG_02544:I001	-	TERG_02544	-0.485712	0.183213
TERG_02544:I002	-	TERG_02544	0.0351957	0.914518
TERG_02545:E002	IR	TERG_02545	0.347496	0.479906
TERG_02545:E004	IR	TERG_02545	-0.95942	0.0713137
TERG_02545:E006	IR	TERG_02545	1.13795	0.00281834
TERG_02550:I002	-	TERG_02550	-0.248149	0.614192
TERG_02551:E002	IR	TERG_02551	-0.19034	0.687627
TERG_02551:I002	-	TERG_02551	-0.167819	0.673333
TERG_02558:I001	-	TERG_02558	-0.147123	0.673137
TERG_02558:I002	-	TERG_02558	0.131554	0.763466
TERG_02559:I001	-	TERG_02559	0.203669	0.621264
TERG_02559:I002	-	TERG_02559	1.32457	0.0348172
TERG_02559:I003	-	TERG_02559	0.437254	0.425096
TERG_02561:I001	-	TERG_02561	0.322447	0.291666
TERG_02561:I002	-	TERG_02561	0.257941	0.408724
TERG_02562:E003	IR	TERG_02562	-0.67915	0.113117
TERG_02562:I001	-	TERG_02562	0.108877	0.785447
TERG_02562:I003	-	TERG_02562	0.170183	0.653012
TERG_02564:I001	-	TERG_02564	-0.421181	0.340997
TERG_02564:I002	-	TERG_02564	0.0472184	0.910321
TERG_02571:I001	-	TERG_02571	-0.901634	0.116389
TERG_02571:I002	-	TERG_02571	-0.72669	0.24172
TERG_02581:I001	-	TERG_02581	0.0643472	0.919401
TERG_02581:I002	-	TERG_02581	0.422723	0.439605
TERG_02583:I002	-	TERG_02583	-0.149776	0.704424
TERG_02591:I001	-	TERG_02591	-0.107995	0.809817
TERG_02591:I002	-	TERG_02591	0.318446	0.549463
TERG_02591:I003	-	TERG_02591	0.619984	0.16105
TERG_02591:I004	-	TERG_02591	0.513384	0.196009
TERG_02592:I002	-	TERG_02592	0.553237	0.310493
TERG_02599:I001	-	TERG_02599	-0.644774	0.330507
TERG_02599:I003	-	TERG_02599	0.354949	0.364703
TERG_02601:I003	-	TERG_02601	-0.307149	0.627066
TERG_02601:I004	-	TERG_02601	0.0992057	0.842175
TERG_02601:I007	-	TERG_02601	0.488512	0.246336
TERG_02605:I002	-	TERG_02605	-0.259108	0.549069
TERG_02605:I003	-	TERG_02605	-0.269748	0.68511
TERG_02608:I002	-	TERG_02608	0.0684453	0.843235
TERG_02608:I004	-	TERG_02608	0.530093	0.363186
TERG_02612:E004	IR	TERG_02612	0.673683	0.0933956
TERG_02612:I001	-	TERG_02612	1.31923	0.00110154
TERG_02612:I002	-	TERG_02612	1.0802	0.00897477
TERG_02613:I003	-	TERG_02613	0.0245298	0.946465
TERG_02615:I001	-	TERG_02615	0.801239	0.378315
TERG_02615:I002	-	TERG_02615	0.0845994	0.896594
TERG_02616:I001	-	TERG_02616	-3.60127	0.0038721
TERG_02618:I004	-	TERG_02618	0.48349	0.414586
TERG_02628:I001	-	TERG_02628	1.05184	0.0614366
TERG_02628:I002	-	TERG_02628	-0.249754	0.664926
TERG_02628:I003	-	TERG_02628	0.851116	0.169523
TERG_02628:I007	-	TERG_02628	0.215073	0.722197
TERG_02629:I002	-	TERG_02629	-0.141597	0.731398
TERG_02629:I003	-	TERG_02629	-0.588695	0.322787
TERG_02629:I004	-	TERG_02629	-0.429349	0.43243
TERG_02633:I001	-	TERG_02633	0.0138722	0.9967
TERG_02633:I002	-	TERG_02633	-0.416852	0.51568
TERG_02637:E002	IR	TERG_02637	-0.288654	0.603736
TERG_02637:I003	-	TERG_02637	0.584916	0.267681
TERG_02641:E003	IR	TERG_02641	0.261921	0.584776
TERG_02641:I002	-	TERG_02641	-0.416751	0.418525
TERG_02649:I002	-	TERG_02649	-0.368286	0.521872
TERG_02649:I003	-	TERG_02649	0.506524	0.444155
TERG_02666:I001	-	TERG_02666	0.124737	0.845858
TERG_02669:I001	-	TERG_02669	0.0902645	0.81151
TERG_02669:I002	-	TERG_02669	0.971354	0.0241153
TERG_02670:I001	-	TERG_02670	0.200828	0.758985
TERG_02670:I004	-	TERG_02670	-1.58356	0.0783911
TERG_02672:I001	-	TERG_02672	-0.240662	0.728582
TERG_02672:I003	-	TERG_02672	0.101919	0.838831
TERG_02672:I004	-	TERG_02672	0.514305	0.288292
TERG_02675:E002	IR	TERG_02675	-0.364717	0.387096
TERG_02675:E004	IR	TERG_02675	-0.527489	0.215502
TERG_02675:E006	IR	TERG_02675	-0.451601	0.337345
TERG_02675:E008	IR	TERG_02675	-0.661733	0.234627
TERG_02675:I005	-	TERG_02675	-0.35324	0.465189
TERG_02676:I001	-	TERG_02676	0.441417	0.30838
TERG_02676:I002	-	TERG_02676	0.506499	0.385982
TERG_02676:I003	-	TERG_02676	-0.113296	0.840177
TERG_02676:I004	-	TERG_02676	0.360451	0.63393
TERG_02677:I001	-	TERG_02677	-1.11651	0.233393
TERG_02677:I002	-	TERG_02677	-0.983065	0.163732
TERG_02677:I003	-	TERG_02677	-1.9393	0.00570408
TERG_02681:I006	-	TERG_02681	0.410667	0.509198
TERG_02689:I001	-	TERG_02689	-0.177329	0.78594
TERG_02689:I002	-	TERG_02689	0.628712	0.208371
TERG_02689:I003	-	TERG_02689	0.324846	0.428387
TERG_02692:E002	IR	TERG_02692	-0.427526	0.459943
TERG_02692:E004	IR	TERG_02692	-0.574716	0.351857
TERG_02694:E002	IR	TERG_02694	0.292151	0.496945
TERG_02694:E004	IR	TERG_02694	0.678391	0.149085
TERG_02694:E007	IR	TERG_02694	0.2867	0.40614
TERG_02697:I001	-	TERG_02697	-0.693689	0.0710894
TERG_02697:I002	-	TERG_02697	-0.581382	0.24088
TERG_02697:I003	-	TERG_02697	-0.487666	0.219036
TERG_02697:I004	-	TERG_02697	0.193395	0.585764
TERG_02704:I002	-	TERG_02704	0.06712	0.882927
TERG_02705:I002	-	TERG_02705	-0.41973	0.777115
TERG_02705:I004	-	TERG_02705	-2.177	0.00176611
TERG_02709:I001	-	TERG_02709	0.187314	0.752136
TERG_02709:I003	-	TERG_02709	0.186026	0.741407
TERG_02711:I002	-	TERG_02711	-0.10268	0.849918
TERG_02712:I001	-	TERG_02712	-0.483531	0.313933
TERG_02712:I002	-	TERG_02712	-0.0784431	0.882637
TERG_02712:I003	-	TERG_02712	-0.106971	0.82841
TERG_02719:I002	-	TERG_02719	-0.517471	0.538726
TERG_02719:I003	-	TERG_02719	-0.446123	0.654375
TERG_02719:I004	-	TERG_02719	-0.499398	0.526067
TERG_02719:I005	-	TERG_02719	0.258732	0.642943
TERG_02723:I001	-	TERG_02723	-0.699264	0.316266
TERG_02724:I001	-	TERG_02724	0.0445636	0.902615
TERG_02724:I002	-	TERG_02724	0.410369	0.398058
TERG_02728:I001	-	TERG_02728	-0.1697	0.647634
TERG_02728:I002	-	TERG_02728	-0.47904	0.174978
TERG_02730:I002	-	TERG_02730	0.012592	0.978319
TERG_02735:I002	-	TERG_02735	-0.464704	0.522404
TERG_02735:I003	-	TERG_02735	0.492041	0.469928
TERG_02735:I008	-	TERG_02735	0.628363	0.306884
TERG_02736:I001	-	TERG_02736	0.115326	0.796331
TERG_02736:I002	-	TERG_02736	0.249381	0.469197
TERG_02737:I004	-	TERG_02737	-0.162876	0.748308
TERG_02740:I001	-	TERG_02740	0.540436	0.206288
TERG_02747:I001	-	TERG_02747	0.502165	0.381842
TERG_02747:I002	-	TERG_02747	2.66514	0.0169913
TERG_02755:I004	-	TERG_02755	0.363664	0.506712
TERG_02758:I001	-	TERG_02758	-0.652009	0.186435
TERG_02758:I002	-	TERG_02758	0.274882	0.561962
TERG_02758:I003	-	TERG_02758	0.920981	0.0859123
TERG_02758:I004	-	TERG_02758	0.88486	0.0390875
TERG_02761:I002	-	TERG_02761	-0.387879	0.325728
TERG_02768:I002	-	TERG_02768	0.970206	0.0256581
TERG_02768:I003	-	TERG_02768	0.25028	0.526293
TERG_02770:I002	-	TERG_02770	-0.0156688	0.981069
TERG_02770:I003	-	TERG_02770	0.0344875	0.908539
TERG_02773:I001	-	TERG_02773	-0.0280496	0.963902
TERG_02773:I002	-	TERG_02773	0.714467	0.108097
TERG_02773:I003	-	TERG_02773	0.284721	0.606122
TERG_02785:I001	-	TERG_02785	-0.155595	0.753124
TERG_02785:I002	-	TERG_02785	-0.0338591	0.939648
TERG_02786:I001	-	TERG_02786	0.50545	0.09607
TERG_02786:I002	-	TERG_02786	0.301265	0.308539
TERG_02786:I003	-	TERG_02786	0.325407	0.263469
TERG_02786:I004	-	TERG_02786	0.197523	0.496498
TERG_02786:I005	-	TERG_02786	0.0331112	0.907734
TERG_02789:I001	-	TERG_02789	-1.21597	0.296443
TERG_02789:I002	-	TERG_02789	-1.04959	0.340467
TERG_02792:I001	-	TERG_02792	0.596149	0.316882
TERG_02792:I002	-	TERG_02792	-0.184112	0.732935
TERG_02798:I001	-	TERG_02798	0.0028983	0.982806
TERG_02798:I002	-	TERG_02798	-0.453892	0.423471
TERG_02798:I003	-	TERG_02798	0.117375	0.89574
TERG_02804:I001	-	TERG_02804	0.0377301	0.947374
TERG_02804:I003	-	TERG_02804	-0.10234	0.862754
TERG_02819:I004	-	TERG_02819	-0.61408	0.295807
TERG_02828:I001	-	TERG_02828	-0.083776	0.849324
TERG_02828:I002	-	TERG_02828	0.216183	0.782156
TERG_02828:I003	-	TERG_02828	0.246936	0.629865
TERG_02831:E003	IR	TERG_02831	0.636183	0.129716
TERG_02833:I001	-	TERG_02833	-0.215977	0.626712
TERG_02833:I003	-	TERG_02833	0.173024	0.647093
TERG_02835:I001	-	TERG_02835	0.232755	0.598375
TERG_02835:I002	-	TERG_02835	0.0957499	0.832366
TERG_02835:I003	-	TERG_02835	-0.038773	0.921282
TERG_02838:I001	-	TERG_02838	0.29657	0.518664
TERG_02838:I002	-	TERG_02838	-0.054658	0.892311
TERG_02838:I003	-	TERG_02838	-0.41436	0.382221
TERG_02838:I004	-	TERG_02838	0.0760017	0.893693
TERG_02843:I001	-	TERG_02843	-0.657582	0.25805
TERG_02843:I002	-	TERG_02843	0.330204	0.840937
TERG_02844:I001	-	TERG_02844	-0.810835	0.305116
TERG_02848:I001	-	TERG_02848	0.793499	0.105354
TERG_02848:I003	-	TERG_02848	0.305352	0.712242
TERG_02849:I004	-	TERG_02849	0.330307	0.632377
TERG_02853:I003	-	TERG_02853	-0.221987	0.588302
TERG_02854:I002	-	TERG_02854	-0.418966	0.591142
TERG_02857:I001	-	TERG_02857	0.0380684	0.957191
TERG_02857:I003	-	TERG_02857	-0.250743	0.691804
TERG_02862:I001	-	TERG_02862	-1.37756	0.0142008
TERG_02862:I002	-	TERG_02862	0.587049	0.206184
TERG_02863:I002	-	TERG_02863	-1.00166	0.119056
TERG_02863:I003	-	TERG_02863	-0.00226188	0.99351
TERG_02868:I002	-	TERG_02868	0.430883	0.405885
TERG_02871:I001	-	TERG_02871	-1.02136	0.138187
TERG_02871:I002	-	TERG_02871	-0.0334367	0.952941
TERG_02871:I003	-	TERG_02871	-0.241016	0.599452
TERG_02871:I004	-	TERG_02871	0.4497	0.245806
TERG_02875:I003	-	TERG_02875	0.49447	0.319165
TERG_02878:E003	IR	TERG_02878	0.481123	0.225451
TERG_02878:I001	-	TERG_02878	0.354065	0.432363
TERG_02882:I001	-	TERG_02882	0.196971	0.657629
TERG_02882:I002	-	TERG_02882	0.0623788	0.881566
TERG_02884:I001	-	TERG_02884	0.283896	0.590039
TERG_02884:I002	-	TERG_02884	-0.00133983	0.998538
TERG_02884:I003	-	TERG_02884	0.919644	0.160528
TERG_02885:E010	IR	TERG_02885	0.321247	0.444022
TERG_02885:E013	IR	TERG_02885	0.403532	0.311953
TERG_02885:I001	-	TERG_02885	0.157601	0.730971
TERG_02885:I002	-	TERG_02885	-0.759377	0.103483
TERG_02885:I003	-	TERG_02885	-0.266562	0.557991
TERG_02885:I004	-	TERG_02885	-0.0689613	0.873828
TERG_02885:I007	-	TERG_02885	-0.44456	0.408531
TERG_02891:I002	-	TERG_02891	0.810094	0.163641
TERG_02894:I001	-	TERG_02894	0.157073	0.707364
TERG_02894:I002	-	TERG_02894	0.93718	0.0805573
TERG_02895:I002	-	TERG_02895	-0.0718181	0.834142
TERG_02895:I003	-	TERG_02895	0.397757	0.344114
TERG_02897:I001	-	TERG_02897	1.16798	0.0063893
TERG_02897:I002	-	TERG_02897	0.16016	0.744401
TERG_02900:I001	-	TERG_02900	-0.0366935	0.965718
TERG_02900:I002	-	TERG_02900	-0.632469	0.27067
TERG_02906:I001	-	TERG_02906	0.0762134	0.829302
TERG_02906:I002	-	TERG_02906	-0.137163	0.78129
TERG_02914:I001	-	TERG_02914	-0.450466	0.569133
TERG_02917:I002	-	TERG_02917	-0.0724786	0.936113
TERG_02917:I003	-	TERG_02917	-0.499632	0.32273
TERG_02918:I001	-	TERG_02918	-0.0494104	0.918522
TERG_02918:I002	-	TERG_02918	-0.152774	0.795168
TERG_02918:I003	-	TERG_02918	-0.347753	0.540843
TERG_02922:E003	IR	TERG_02922	0.117204	0.876368
TERG_02922:E006	IR	TERG_02922	-0.227223	0.61172
TERG_02922:E008	IR	TERG_02922	-1.89171	0.0200423
TERG_02922:E010	IR	TERG_02922	0.0970205	0.776644
TERG_02922:I002	-	TERG_02922	0.424895	0.426686
TERG_02923:E005	IR	TERG_02923	-0.626056	0.160927
TERG_02923:I001	-	TERG_02923	-0.380982	0.481093
TERG_02926:I003	-	TERG_02926	0.0136472	0.966286
TERG_02939:E003	IR	TERG_02939	0.241013	0.557237
TERG_02939:E005	IR	TERG_02939	-0.397383	0.476232
TERG_02940:I001	-	TERG_02940	0.0841857	0.826874
TERG_02943:I002	-	TERG_02943	-0.465362	0.505784
TERG_02943:I003	-	TERG_02943	0.496951	0.254633
TERG_02949:I001	-	TERG_02949	0.516888	0.445018
TERG_02949:I002	-	TERG_02949	0.224021	0.652188
TERG_02951:I001	-	TERG_02951	-0.772335	0.208192
TERG_02951:I002	-	TERG_02951	0.236997	0.637937
TERG_02953:E003	IR	TERG_02953	-0.066987	0.892815
TERG_02960:I004	-	TERG_02960	0.152785	0.746601
TERG_02960:I005	-	TERG_02960	0.110291	0.803977
TERG_02960:I006	-	TERG_02960	1.37211	0.0221959
TERG_02960:I007	-	TERG_02960	0.169086	0.742355
TERG_02960:I009	-	TERG_02960	-0.724361	0.229569
TERG_02969:I001	-	TERG_02969	0.113022	0.814088
TERG_02969:I002	-	TERG_02969	-0.400884	0.488976
TERG_02970:I001	-	TERG_02970	-0.987787	0.0949317
TERG_02970:I002	-	TERG_02970	0.0139687	0.979126
TERG_02970:I003	-	TERG_02970	0.28848	0.516624
TERG_02970:I004	-	TERG_02970	0.910229	0.084137
TERG_02971:I001	-	TERG_02971	-0.0824371	0.833933
TERG_02971:I002	-	TERG_02971	-0.188514	0.743864
TERG_02971:I003	-	TERG_02971	0.219584	0.643847
TERG_02971:I004	-	TERG_02971	0.538234	0.198552
TERG_02973:I001	-	TERG_02973	0.396553	0.49075
TERG_02974:I002	-	TERG_02974	1.06647	0.0160439
TERG_02974:I003	-	TERG_02974	0.541792	0.295862
TERG_02974:I004	-	TERG_02974	0.0785204	0.909362
TERG_02977:I003	-	TERG_02977	-0.299851	0.713405
TERG_02977:I004	-	TERG_02977	-0.185532	0.649569
TERG_02979:I003	-	TERG_02979	-0.375057	0.573752
TERG_02982:E005	IR	TERG_02982	0.0800852	0.853349
TERG_02987:E005	IR	TERG_02987	-0.255763	0.580218
TERG_02987:I001	-	TERG_02987	1.06691	0.0789911
TERG_02996:I001	-	TERG_02996	-1.16696	0.0589264
TERG_02996:I002	-	TERG_02996	0.362639	0.517975
TERG_03003:I001	-	TERG_03003	1.25165	0.0308411
TERG_03012:I002	-	TERG_03012	0.0260494	0.953226
TERG_03013:I001	-	TERG_03013	0.157544	0.712101
TERG_03013:I002	-	TERG_03013	-0.0209212	0.97219
TERG_03014:I001	-	TERG_03014	0.0720601	0.8657
TERG_03027:I002	-	TERG_03027	-0.279651	0.570867
TERG_03027:I003	-	TERG_03027	0.400143	0.31913
TERG_03032:I001	-	TERG_03032	-0.677417	0.268684
TERG_03038:I001	-	TERG_03038	1.60552	0.00905899
TERG_03038:I003	-	TERG_03038	0.199202	0.607471
TERG_03039:I002	-	TERG_03039	0.743335	0.0854443
TERG_03040:E002	IR	TERG_03040	1.05973	0.00617522
TERG_03040:I002	-	TERG_03040	1.2158	0.00167594
TERG_03040:I003	-	TERG_03040	1.62204	0.0463469
TERG_03041:I001	-	TERG_03041	0.482746	0.378225
TERG_03041:I002	-	TERG_03041	0.0749415	0.885501
TERG_03041:I003	-	TERG_03041	-0.68698	0.332691
TERG_03041:I004	-	TERG_03041	0.533309	0.369361
TERG_03041:I006	-	TERG_03041	0.399687	0.420681
TERG_03041:I007	-	TERG_03041	-0.203679	0.694965
TERG_03042:I004	-	TERG_03042	-0.763682	0.29058
TERG_03050:I001	-	TERG_03050	0.690093	0.0294444
TERG_03050:I002	-	TERG_03050	0.472236	0.156457
TERG_03055:I001	-	TERG_03055	-0.0714033	0.846654
TERG_03055:I002	-	TERG_03055	-0.163575	0.667356
TERG_03055:I003	-	TERG_03055	0.0302519	0.932035
TERG_03055:I004	-	TERG_03055	-0.342145	0.405628
TERG_03055:I005	-	TERG_03055	-0.453422	0.31651
TERG_03055:I006	-	TERG_03055	-0.380027	0.316816
TERG_03055:I007	-	TERG_03055	-0.267397	0.579546
TERG_03057:I001	-	TERG_03057	0.893421	0.18784
TERG_03064:I001	-	TERG_03064	-0.032254	0.930396
TERG_03064:I002	-	TERG_03064	-0.187879	0.656679
TERG_03065:E004	IR	TERG_03065	-0.808808	0.0868958
TERG_03065:E006	IR	TERG_03065	0.682696	0.179113
TERG_03065:E008	IR	TERG_03065	-0.337737	0.491922
TERG_03065:I001	-	TERG_03065	-0.016967	0.954917
TERG_03065:I005	-	TERG_03065	1.21644	0.0543388
TERG_03068:I001	-	TERG_03068	0.20174	0.56219
TERG_03068:I002	-	TERG_03068	-0.413014	0.288524
TERG_03070:I001	-	TERG_03070	0.0706961	0.872379
TERG_03070:I002	-	TERG_03070	0.143232	0.740378
TERG_03076:I001	-	TERG_03076	0.0505228	0.894676
TERG_03076:I002	-	TERG_03076	-0.0677119	0.876497
TERG_03078:E002	IR	TERG_03078	0.205053	0.750593
TERG_03078:E005	IR	TERG_03078	0.59875	0.34182
TERG_03078:E009	IR	TERG_03078	1.71314	0.000698853
TERG_03078:E011	IR	TERG_03078	0.13583	0.791227
TERG_03078:I002	-	TERG_03078	1.13868	0.0285701
TERG_03081:I001	-	TERG_03081	-1.04681	0.0667699
TERG_03081:I003	-	TERG_03081	1.18601	0.125168
TERG_03082:E003	IR	TERG_03082	0.329675	0.529616
TERG_03083:I001	-	TERG_03083	0.576096	0.209566
TERG_03083:I002	-	TERG_03083	-0.198354	0.643536
TERG_03085:I002	-	TERG_03085	-0.0303085	0.942043
TERG_03086:I002	-	TERG_03086	1.12092	0.155453
TERG_03086:I005	-	TERG_03086	0.0692254	0.930321
TERG_03087:I002	-	TERG_03087	-0.0538913	0.891791
TERG_03087:I003	-	TERG_03087	-0.934789	0.00914896
TERG_03097:I001	-	TERG_03097	-0.559382	0.309226
TERG_03097:I002	-	TERG_03097	0.0126875	0.974782
TERG_03101:I001	-	TERG_03101	0.621162	0.273142
TERG_03101:I002	-	TERG_03101	0.0891861	0.819572
TERG_03102:I002	-	TERG_03102	-0.67607	0.156471
TERG_03103:I003	-	TERG_03103	-0.942354	0.0161451
TERG_03107:I001	-	TERG_03107	0.16316	0.724797
TERG_03107:I002	-	TERG_03107	-0.0114316	0.975049
TERG_03114:I005	-	TERG_03114	0.0414993	0.939956
TERG_03116:I001	-	TERG_03116	0.338679	0.403518
TERG_03116:I002	-	TERG_03116	-0.135852	0.812386
TERG_03116:I003	-	TERG_03116	0.309918	0.465733
TERG_03116:I004	-	TERG_03116	0.442571	0.386936
TERG_03119:I001	-	TERG_03119	0.562627	0.142994
TERG_03120:I001	-	TERG_03120	0.277768	0.493617
TERG_03120:I002	-	TERG_03120	-0.059648	0.876386
TERG_03123:I001	-	TERG_03123	-0.0784436	0.824466
TERG_03123:I002	-	TERG_03123	-0.0371889	0.901215
TERG_03124:E003	IR	TERG_03124	-0.624446	0.107502
TERG_03124:I001	-	TERG_03124	-1.00757	0.0353549
TERG_03135:I002	-	TERG_03135	-0.208001	0.753619
TERG_03147:I004	-	TERG_03147	0.656481	0.151489
TERG_03151:I001	-	TERG_03151	-0.329611	0.449716
TERG_03151:I002	-	TERG_03151	0.181872	0.645175
TERG_03151:I003	-	TERG_03151	0.688207	0.0980471
TERG_03151:I004	-	TERG_03151	-0.808951	0.054809
TERG_03152:I001	-	TERG_03152	-0.508972	0.360057
TERG_03152:I002	-	TERG_03152	0.633805	0.277208
TERG_03152:I005	-	TERG_03152	-0.314533	0.532425
TERG_03153:I002	-	TERG_03153	1.05952	0.085212
TERG_03154:I003	-	TERG_03154	-0.477878	0.37336
TERG_03162:I002	-	TERG_03162	0.0697094	0.861898
TERG_03163:E009	IR	TERG_03163	-0.635154	0.364555
TERG_03163:I001	-	TERG_03163	0.825214	0.0606037
TERG_03163:I003	-	TERG_03163	0.731095	0.123807
TERG_03165:I001	-	TERG_03165	1.20415	0.00410058
TERG_03165:I002	-	TERG_03165	1.20614	0.0066341
TERG_03174:E008	IR	TERG_03174	0.631768	0.317048
TERG_03174:E010	IR	TERG_03174	0.461045	0.378314
TERG_03174:I001	-	TERG_03174	-0.109668	0.875609
TERG_03174:I002	-	TERG_03174	-0.610888	0.259128
TERG_03175:I001	-	TERG_03175	-0.944839	0.170585
TERG_03175:I002	-	TERG_03175	0.0158718	0.977819
TERG_03177:I002	-	TERG_03177	0.275608	0.570609
TERG_03180:I002	-	TERG_03180	-0.150313	0.638628
TERG_03184:I003	-	TERG_03184	1.06851	0.0286274
TERG_03189:I001	-	TERG_03189	0.55937	0.255675
TERG_03189:I002	-	TERG_03189	1.28343	0.0670505
TERG_03190:I002	-	TERG_03190	0.0408067	0.932906
TERG_03190:I003	-	TERG_03190	-0.00716524	0.999965
TERG_03196:I001	-	TERG_03196	1.27124	0.0302061
TERG_03197:I001	-	TERG_03197	0.470308	0.291381
TERG_03197:I002	-	TERG_03197	-0.702027	0.221506
TERG_03199:I001	-	TERG_03199	0.12159	0.801819
TERG_03200:I001	-	TERG_03200	-0.128991	0.74177
TERG_03201:I001	-	TERG_03201	-0.468401	0.446216
TERG_03204:I001	-	TERG_03204	0.449319	0.212052
TERG_03206:I002	-	TERG_03206	-0.205767	0.712433
TERG_03206:I003	-	TERG_03206	0.0859052	0.866742
TERG_03207:I001	-	TERG_03207	-2.09742	3.17113e-05
TERG_03207:I002	-	TERG_03207	-2.81529	7.95695e-08
TERG_03207:I003	-	TERG_03207	-1.93217	7.52528e-06
TERG_03207:I004	-	TERG_03207	-2.34311	3.10124e-08
TERG_03207:I005	-	TERG_03207	0.100664	0.879274
TERG_03210:I004	-	TERG_03210	-0.170533	0.73721
TERG_03211:I001	-	TERG_03211	0.154702	0.749626
TERG_03212:I001	-	TERG_03212	-0.0764248	0.868484
TERG_03212:I002	-	TERG_03212	-0.125214	0.814275
TERG_03215:I001	-	TERG_03215	1.25563	0.00566622
TERG_03215:I002	-	TERG_03215	0.474281	0.248809
TERG_03215:I003	-	TERG_03215	-0.274638	0.592413
TERG_03216:I001	-	TERG_03216	-0.476179	0.237181
TERG_03216:I003	-	TERG_03216	-0.65626	0.282065
TERG_03218:I001	-	TERG_03218	0.172413	0.670554
TERG_03226:I001	-	TERG_03226	-0.666173	0.304273
TERG_03226:I002	-	TERG_03226	-0.615005	0.431882
TERG_03226:I003	-	TERG_03226	-1.48856	0.0794745
TERG_03227:I001	-	TERG_03227	0.050347	0.908023
TERG_03227:I002	-	TERG_03227	0.118194	0.777701
TERG_03231:I001	-	TERG_03231	-0.116855	0.758814
[truncated: 4,039 more rows]

## Sheet: summary-96h
ID	event	locus	logFC	pvalue
TERG_00002:I003	-	TERG_00002	-3.57063	0.00113163
TERG_00002:I004	-	TERG_00002	-1.47209	0.00305034
TERG_00003:I002	-	TERG_00003	0.33033	0.5092
TERG_00008:I002	-	TERG_00008	-0.406495	0.336771
TERG_00008:I003	-	TERG_00008	-0.238788	0.501647
TERG_00008:I004	-	TERG_00008	0.327316	0.382611
TERG_00008:I005	-	TERG_00008	0.371773	0.268764
TERG_00009:I001	-	TERG_00009	0.614687	0.298457
TERG_00011:I001	-	TERG_00011	-0.171103	0.799288
TERG_00011:I003	-	TERG_00011	-0.754385	0.112337
TERG_00014:I001	-	TERG_00014	0.524343	0.426764
TERG_00014:I002	-	TERG_00014	0.084355	0.873981
TERG_00015:I001	-	TERG_00015	0.441676	0.51069
TERG_00015:I002	-	TERG_00015	0.159128	0.81277
TERG_00015:I003	-	TERG_00015	-0.345103	0.54636
TERG_00015:I004	-	TERG_00015	-5.13154	1.30676e-05
TERG_00017:I001	-	TERG_00017	-0.0376822	0.893855
TERG_00017:I002	-	TERG_00017	0.598464	0.0710854
TERG_00020:I001	-	TERG_00020	0.226567	0.479411
TERG_00020:I002	-	TERG_00020	-0.0768917	0.791446
TERG_00021:I002	-	TERG_00021	-0.258898	0.439549
TERG_00023:I001	-	TERG_00023	0.193797	0.584837
TERG_00023:I002	-	TERG_00023	-0.528149	0.17081
TERG_00023:I004	-	TERG_00023	0.291561	0.387389
TERG_00023:I005	-	TERG_00023	-0.407165	0.369571
TERG_00024:I001	-	TERG_00024	0.522576	0.255952
TERG_00024:I003	-	TERG_00024	0.492883	0.342747
TERG_00029:I001	-	TERG_00029	-0.842251	0.0127377
TERG_00029:I002	-	TERG_00029	-0.77734	0.0976801
TERG_00049:E003	IR	TERG_00049	0.154755	0.638226
TERG_00049:I001	-	TERG_00049	0.485761	0.209062
TERG_00051:I001	-	TERG_00051	-0.455115	0.412573
TERG_00051:I006	-	TERG_00051	-2.36279	0.00653873
TERG_00051:I007	-	TERG_00051	0.300216	0.646891
TERG_00051:I009	-	TERG_00051	-0.998866	0.0916627
TERG_00052:I003	-	TERG_00052	0.241841	0.630282
TERG_00052:I004	-	TERG_00052	0.227959	0.693387
TERG_00052:I007	-	TERG_00052	0.130475	0.609899
TERG_00054:I001	-	TERG_00054	0.450079	0.264547
TERG_00054:I002	-	TERG_00054	-0.344524	0.435928
TERG_00061:I001	-	TERG_00061	-0.784469	0.102898
TERG_00061:I002	-	TERG_00061	-1.58171	0.0150703
TERG_00061:I003	-	TERG_00061	-1.74756	0.00540019
TERG_00062:I003	-	TERG_00062	0.474349	0.450712
TERG_00066:I001	-	TERG_00066	-2.84778	2.45444e-20
TERG_00066:I002	-	TERG_00066	-2.79293	1.34985e-19
TERG_00066:I003	-	TERG_00066	-3.00133	4.07267e-18
TERG_00072:E003	IR	TERG_00072	-0.936725	0.0240531
TERG_00076:I001	-	TERG_00076	-0.323368	0.41811
TERG_00076:I002	-	TERG_00076	-0.100033	0.817083
TERG_00078:I002	-	TERG_00078	0.322183	0.45778
TERG_00084:E002	IR	TERG_00084	-0.0230851	0.959353
TERG_00084:E004	IR*	TERG_00084	-0.00575352	0.9875
TERG_00087:I001	-	TERG_00087	-0.0501871	0.927841
TERG_00089:I001	-	TERG_00089	1.36407	1.73303e-05
TERG_00089:I002	-	TERG_00089	1.41603	8.59552e-07
TERG_00090:I001	-	TERG_00090	0.0544616	0.855798
TERG_00096:E002	IR	TERG_00096	0.251992	0.448657
TERG_00098:I001	-	TERG_00098	-1.29516	0.0817326
TERG_00098:I002	-	TERG_00098	-1.09892	0.087952
TERG_00098:I003	-	TERG_00098	-0.178803	0.799361
TERG_00098:I004	-	TERG_00098	-0.175448	0.606933
TERG_00098:I005	-	TERG_00098	-0.448505	0.240091
TERG_00099:I001	-	TERG_00099	-0.193466	0.485615
TERG_00099:I003	-	TERG_00099	-0.703039	0.289282
TERG_00100:I001	-	TERG_00100	-0.0308644	0.952542
TERG_00100:I002	-	TERG_00100	-0.195735	0.552519
TERG_00100:I003	-	TERG_00100	0.364202	0.203368
TERG_00102:I001	-	TERG_00102	0.337529	0.425067
TERG_00102:I002	-	TERG_00102	0.27489	0.490568
TERG_00102:I003	-	TERG_00102	0.408144	0.323525
TERG_00102:I005	-	TERG_00102	0.491678	0.287384
TERG_00105:I002	-	TERG_00105	0.766228	0.0107433
TERG_00111:I001	-	TERG_00111	-1.18538	0.0572637
TERG_00111:I002	-	TERG_00111	-0.0891599	0.830953
TERG_00114:I003	-	TERG_00114	0.229397	0.542735
TERG_00114:I004	-	TERG_00114	0.825821	0.0875993
TERG_00114:I005	-	TERG_00114	0.727691	0.0274773
TERG_00114:I006	-	TERG_00114	-0.0283365	0.92376
TERG_00118:E005	IR	TERG_00118	0.0257337	0.926213
TERG_00118:I001	-	TERG_00118	0.0883408	0.728607
TERG_00118:I002	-	TERG_00118	-0.612145	0.156491
TERG_00122:I002	-	TERG_00122	-0.286826	0.451921
TERG_00124:I003	-	TERG_00124	-0.0269059	0.910612
TERG_00138:I002	-	TERG_00138	-0.335892	0.481868
TERG_00139:I001	-	TERG_00139	-0.365371	0.419799
TERG_00139:I002	-	TERG_00139	-0.0718734	0.831124
TERG_00143:I001	-	TERG_00143	0.290472	0.605883
TERG_00143:I003	-	TERG_00143	-0.215833	0.610929
TERG_00143:I004	-	TERG_00143	-0.599336	0.167878
TERG_00143:I006	-	TERG_00143	-0.734572	0.219096
TERG_00146:I003	-	TERG_00146	-0.126887	0.765295
TERG_00152:I001	-	TERG_00152	0.0803402	0.842121
TERG_00152:I002	-	TERG_00152	-0.0796713	0.914379
TERG_00153:I001	-	TERG_00153	-0.568154	0.25562
TERG_00153:I002	-	TERG_00153	-2.63826	0.000718269
TERG_00162:I001	-	TERG_00162	0.307695	0.535056
TERG_00162:I002	-	TERG_00162	-0.251931	0.630877
TERG_00162:I003	-	TERG_00162	-0.984792	0.103237
TERG_00162:I005	-	TERG_00162	0.100936	0.850525
TERG_00163:I001	-	TERG_00163	0.434607	0.162086
TERG_00163:I002	-	TERG_00163	0.516459	0.0637901
TERG_00163:I003	-	TERG_00163	0.662185	0.0440571
TERG_00163:I004	-	TERG_00163	-0.109008	0.852772
TERG_00163:I005	-	TERG_00163	0.126589	0.760875
TERG_00163:I006	-	TERG_00163	0.0193916	0.936194
TERG_00164:I001	-	TERG_00164	0.199197	0.506559
TERG_00164:I002	-	TERG_00164	0.226655	0.560419
TERG_00170:I001	-	TERG_00170	-0.207299	0.71862
TERG_00172:I001	-	TERG_00172	0.196852	0.640606
TERG_00172:I002	-	TERG_00172	0.322856	0.568951
TERG_00180:I002	-	TERG_00180	0.150946	0.639103
TERG_00182:I002	-	TERG_00182	0.439152	0.300077
TERG_00182:I003	-	TERG_00182	0.811133	0.0206063
TERG_00184:I001	-	TERG_00184	0.111961	0.721502
TERG_00184:I002	-	TERG_00184	0.444813	0.184329
TERG_00185:I001	-	TERG_00185	-0.708903	0.258494
TERG_00186:I001	-	TERG_00186	0.386283	0.446115
TERG_00186:I002	-	TERG_00186	0.316785	0.469875
TERG_00194:I001	-	TERG_00194	-0.579751	0.168108
TERG_00200:I001	-	TERG_00200	-1.11311	0.0320212
TERG_00206:I001	-	TERG_00206	1.36183	8.76321e-05
TERG_00206:I002	-	TERG_00206	1.48349	0.00353431
TERG_00206:I005	-	TERG_00206	-0.761216	0.198487
TERG_00208:I001	-	TERG_00208	-0.0378837	0.926373
TERG_00208:I002	-	TERG_00208	-0.201702	0.587606
TERG_00208:I003	-	TERG_00208	0.216223	0.444813
TERG_00212:I003	-	TERG_00212	-0.522058	0.260084
TERG_00212:I004	-	TERG_00212	0.532917	0.219797
TERG_00213:I003	-	TERG_00213	-0.45195	0.524486
TERG_00215:I001	-	TERG_00215	0.398648	0.17615
TERG_00215:I002	-	TERG_00215	-0.214621	0.47994
TERG_00215:I003	-	TERG_00215	-0.123436	0.675895
TERG_00216:I001	-	TERG_00216	-0.270733	0.691357
TERG_00216:I003	-	TERG_00216	-0.56597	0.383205
TERG_00216:I004	-	TERG_00216	-0.716673	0.342185
TERG_00216:I005	-	TERG_00216	-0.622641	0.453975
TERG_00216:I006	-	TERG_00216	0.107123	0.857814
TERG_00221:I001	-	TERG_00221	-0.440553	0.551075
TERG_00221:I002	-	TERG_00221	-0.044587	0.961942
TERG_00222:I002	-	TERG_00222	1.54585	0.0174015
TERG_00222:I003	-	TERG_00222	0.250209	0.589047
TERG_00227:I001	-	TERG_00227	-0.0742129	0.917654
TERG_00227:I002	-	TERG_00227	0.421375	0.310382
TERG_00227:I003	-	TERG_00227	-0.261708	0.571055
TERG_00227:I004	-	TERG_00227	-0.387242	0.495985
TERG_00235:I001	-	TERG_00235	-0.516649	0.160564
TERG_00235:I002	-	TERG_00235	-0.609569	0.0938361
TERG_00235:I003	-	TERG_00235	-0.348447	0.32414
TERG_00235:I004	-	TERG_00235	-0.72805	0.0283957
TERG_00237:I001	-	TERG_00237	0.555823	0.197678
TERG_00237:I002	-	TERG_00237	0.090407	0.844296
TERG_00241:E002	IR	TERG_00241	-0.0537474	0.87216
TERG_00241:I002	-	TERG_00241	-0.30371	0.626759
TERG_00242:I002	-	TERG_00242	0.754969	0.0078789
TERG_00243:E003	IR*	TERG_00243	0.307324	0.493914
TERG_00243:E007	IR	TERG_00243	3.26304	1.52494e-28
TERG_00243:I003	-	TERG_00243	0.300063	0.463968
TERG_00244:I002	-	TERG_00244	-0.0198077	0.95289
TERG_00246:I004	-	TERG_00246	1.37673	0.0161452
TERG_00247:I001	-	TERG_00247	-0.92125	0.194328
TERG_00247:I002	-	TERG_00247	-0.267847	0.583754
TERG_00250:I001	-	TERG_00250	0.267995	0.569715
TERG_00250:I004	-	TERG_00250	0.200875	0.632105
TERG_00253:I002	-	TERG_00253	0.27204	0.562355
TERG_00253:I004	-	TERG_00253	0.425732	0.385457
TERG_00254:I003	-	TERG_00254	-0.56436	0.372517
TERG_00254:I004	-	TERG_00254	-0.254248	0.666925
TERG_00255:I002	-	TERG_00255	1.51077	0.0158289
TERG_00255:I009	-	TERG_00255	-1.19793	0.030476
TERG_00255:I010	-	TERG_00255	0.111189	0.78793
TERG_00256:I001	-	TERG_00256	-0.0752707	0.883906
TERG_00275:I001	-	TERG_00275	1.09318	0.00640661
TERG_00275:I002	-	TERG_00275	-0.332587	0.474698
TERG_00276:E006	IR	TERG_00276	-0.842719	0.00896023
TERG_00276:I002	-	TERG_00276	-0.331607	0.313971
TERG_00276:I003	-	TERG_00276	-0.445998	0.216971
TERG_00276:I006	-	TERG_00276	-0.822102	0.0346296
TERG_00278:E003	IR	TERG_00278	0.0612651	0.871453
TERG_00278:I001	-	TERG_00278	1.90373	0.000626769
TERG_00279:I001	-	TERG_00279	-0.119863	0.696959
TERG_00279:I002	-	TERG_00279	-0.65069	0.102851
TERG_00279:I003	-	TERG_00279	-0.360726	0.259996
TERG_00279:I004	-	TERG_00279	-0.335354	0.231812
TERG_00279:I005	-	TERG_00279	-0.378029	0.172654
TERG_00279:I006	-	TERG_00279	-0.125172	0.698324
TERG_00284:I001	-	TERG_00284	1.11931	0.0705448
TERG_00284:I002	-	TERG_00284	0.210969	0.588482
TERG_00284:I004	-	TERG_00284	0.812635	0.166881
TERG_00285:I001	-	TERG_00285	0.506948	0.378273
TERG_00288:I001	-	TERG_00288	0.330562	0.301259
TERG_00292:I001	-	TERG_00292	-0.0749718	0.90629
TERG_00292:I002	-	TERG_00292	-0.0724824	0.91906
TERG_00297:E003	IR	TERG_00297	-0.225274	0.624728
TERG_00299:I004	-	TERG_00299	0.13449	0.775892
TERG_00302:E007	IR*	TERG_00302	0.218127	0.613806
TERG_00302:I002	-	TERG_00302	0.565695	0.116984
TERG_00302:I004	-	TERG_00302	0.240926	0.485389
TERG_00320:I001	-	TERG_00320	0.0790662	0.862614
TERG_00321:I002	-	TERG_00321	-0.00184016	0.992062
TERG_00324:I001	-	TERG_00324	0.184335	0.707105
TERG_00331:I002	-	TERG_00331	-0.707845	0.0293891
TERG_00332:I001	-	TERG_00332	0.391845	0.193585
TERG_00332:I002	-	TERG_00332	0.700473	0.0347577
TERG_00332:I003	-	TERG_00332	0.591753	0.138862
TERG_00334:I001	-	TERG_00334	-0.536185	0.235725
TERG_00336:I002	-	TERG_00336	-0.151164	0.670543
TERG_00339:E006	IR*	TERG_00339	0.0860735	0.885496
TERG_00339:E008	IR	TERG_00339	-0.303233	0.558447
TERG_00342:I001	-	TERG_00342	0.768054	0.178807
TERG_00346:E002	IR	TERG_00346	0.793094	0.11624
TERG_00346:I002	-	TERG_00346	0.143046	0.641931
TERG_00355:I001	-	TERG_00355	-0.0377025	0.962658
TERG_00355:I002	-	TERG_00355	-0.908404	0.156691
TERG_00355:I003	-	TERG_00355	-0.056549	0.938718
TERG_00355:I004	-	TERG_00355	-0.0573384	0.940945
TERG_00356:I001	-	TERG_00356	0.81134	0.0213946
TERG_00356:I002	-	TERG_00356	1.3084	0.003526
TERG_00356:I003	-	TERG_00356	0.0100012	0.977846
TERG_00356:I004	-	TERG_00356	1.07989	0.0417732
TERG_00356:I005	-	TERG_00356	1.02524	0.0420678
TERG_00359:E002	IR	TERG_00359	-0.0103233	0.980188
TERG_00359:E004	IR	TERG_00359	-1.024	0.0619389
TERG_00359:I003	-	TERG_00359	-0.658874	0.0627207
TERG_00362:I001	-	TERG_00362	-0.542673	0.319609
TERG_00366:I001	-	TERG_00366	0.201054	0.498669
TERG_00366:I002	-	TERG_00366	-0.147837	0.646765
TERG_00369:I002	-	TERG_00369	0.0341978	0.930877
TERG_00369:I003	-	TERG_00369	0.564919	0.290882
TERG_00369:I004	-	TERG_00369	0.479633	0.263862
TERG_00369:I005	-	TERG_00369	-0.14136	0.578467
TERG_00369:I006	-	TERG_00369	-1.20501	0.0283028
TERG_00369:I007	-	TERG_00369	-0.2228	0.601094
TERG_00370:I001	-	TERG_00370	-0.22048	0.468431
TERG_00370:I002	-	TERG_00370	0.038104	0.895137
TERG_00373:I002	-	TERG_00373	0.0708021	0.844904
TERG_00384:E002	IR	TERG_00384	1.0013	0.0487424
TERG_00384:E004	IR	TERG_00384	0.998679	0.141796
TERG_00385:I001	-	TERG_00385	1.74261	0.00546835
TERG_00390:I001	-	TERG_00390	-1.34974	0.145062
TERG_00390:I003	-	TERG_00390	-0.0775222	0.907946
TERG_00392:I001	-	TERG_00392	0.16262	0.639031
TERG_00392:I002	-	TERG_00392	-1.85725	0.0029348
TERG_00392:I003	-	TERG_00392	-0.179291	0.712878
TERG_00393:I002	-	TERG_00393	-1.25308	0.0239835
TERG_00394:I001	-	TERG_00394	-0.264836	0.521012
TERG_00394:I002	-	TERG_00394	-0.15828	0.589356
TERG_00398:I001	-	TERG_00398	-0.0522754	0.863946
TERG_00398:I002	-	TERG_00398	0.162064	0.620087
TERG_00406:I001	-	TERG_00406	0.179309	0.51994
TERG_00406:I002	-	TERG_00406	0.0758299	0.754588
TERG_00414:I002	-	TERG_00414	0.231171	0.668485
TERG_00414:I004	-	TERG_00414	0.328738	0.490994
TERG_00414:I005	-	TERG_00414	0.576897	0.107259
TERG_00414:I006	-	TERG_00414	-0.385999	0.548245
TERG_00421:I001	-	TERG_00421	-0.614633	0.24566
TERG_00421:I005	-	TERG_00421	-0.194444	0.6355
TERG_00428:I001	-	TERG_00428	0.366376	0.407469
TERG_00438:I007	-	TERG_00438	0.0320904	0.957022
TERG_00444:I002	-	TERG_00444	0.498382	0.0539967
TERG_00445:I002	-	TERG_00445	0.0270207	0.957766
TERG_00455:I001	-	TERG_00455	-1.83546	0.00117284
TERG_00455:I002	-	TERG_00455	-2.53028	5.68014e-08
TERG_00456:E005	IR	TERG_00456	-1.31209	4.56209e-05
TERG_00456:E007	IR	TERG_00456	-0.780797	0.0125694
TERG_00456:I001	-	TERG_00456	-1.47027	9.83964e-07
TERG_00456:I002	-	TERG_00456	-1.33031	2.33467e-05
TERG_00458:I001	-	TERG_00458	1.8899	9.22916e-07
TERG_00458:I002	-	TERG_00458	0.599844	0.255315
TERG_00460:I001	-	TERG_00460	0.132782	0.741452
TERG_00460:I002	-	TERG_00460	0.480867	0.209958
TERG_00460:I003	-	TERG_00460	-1.15395	0.00629793
TERG_00460:I004	-	TERG_00460	0.602237	0.338703
TERG_00461:E002	IR	TERG_00461	0.176662	0.677141
TERG_00461:E004	IR	TERG_00461	0.825486	0.0269587
TERG_00461:E006	IR	TERG_00461	-0.773773	0.0794651
TERG_00461:I005	-	TERG_00461	-1.04893	0.0841098
TERG_00461:I006	-	TERG_00461	-0.278588	0.594043
TERG_00465:E004	IR	TERG_00465	-0.464554	0.391977
TERG_00465:I001	-	TERG_00465	1.14218	0.0045631
TERG_00466:I001	-	TERG_00466	0.193438	0.543904
TERG_00466:I002	-	TERG_00466	0.312842	0.291836
TERG_00466:I003	-	TERG_00466	-0.0334631	0.942104
TERG_00466:I004	-	TERG_00466	0.00818506	0.975587
TERG_00466:I005	-	TERG_00466	0.275189	0.633722
TERG_00476:I001	-	TERG_00476	-0.112732	0.837319
TERG_00476:I002	-	TERG_00476	-0.54878	0.34468
TERG_00480:I003	-	TERG_00480	0.381653	0.446965
TERG_00481:E004	IR	TERG_00481	0.723106	0.117356
TERG_00481:I001	-	TERG_00481	-0.613473	0.152783
TERG_00481:I002	-	TERG_00481	0.0144946	0.959443
TERG_00481:I004	-	TERG_00481	0.273313	0.610897
TERG_00481:I005	-	TERG_00481	-0.0382183	0.903739
TERG_00489:I001	-	TERG_00489	0.816607	0.0743146
TERG_00492:I002	-	TERG_00492	-0.30666	0.638351
TERG_00509:I001	-	TERG_00509	-1.12209	0.0420203
TERG_00509:I002	-	TERG_00509	-2.71258	1.54361e-05
TERG_00509:I003	-	TERG_00509	-1.20246	0.0406845
TERG_00509:I004	-	TERG_00509	-0.116033	0.832048
TERG_00509:I005	-	TERG_00509	0.664347	0.215632
TERG_00515:I002	-	TERG_00515	-0.434689	0.660222
TERG_00515:I003	-	TERG_00515	0.0393904	0.917818
TERG_00520:I001	-	TERG_00520	-2.04056	2.11844e-05
TERG_00520:I002	-	TERG_00520	-1.37329	0.0138766
TERG_00520:I003	-	TERG_00520	-1.43058	0.00995175
TERG_00529:I001	-	TERG_00529	0.854648	0.101533
TERG_00529:I002	-	TERG_00529	-0.344525	0.562587
TERG_00529:I004	-	TERG_00529	1.55714	0.00916161
TERG_00531:I001	-	TERG_00531	0.433922	0.156373
TERG_00535:I001	-	TERG_00535	1.95627	0.0243088
TERG_00535:I002	-	TERG_00535	-0.84038	0.293378
TERG_00535:I003	-	TERG_00535	-0.427118	0.399227
TERG_00536:E002	IR	TERG_00536	0.336678	0.370406
TERG_00536:I002	-	TERG_00536	0.155521	0.70562
TERG_00536:I003	-	TERG_00536	0.434031	0.330248
TERG_00536:I004	-	TERG_00536	0.764651	0.109925
TERG_00538:I001	-	TERG_00538	0.379846	0.356436
TERG_00538:I002	-	TERG_00538	0.155789	0.656536
TERG_00538:I003	-	TERG_00538	0.43388	0.225114
TERG_00538:I004	-	TERG_00538	0.577542	0.112493
TERG_00541:I001	-	TERG_00541	0.243167	0.540923
TERG_00541:I004	-	TERG_00541	-0.373875	0.425188
TERG_00541:I005	-	TERG_00541	-0.234185	0.629667
TERG_00546:I001	-	TERG_00546	0.124594	0.728439
TERG_00549:I001	-	TERG_00549	0.927768	0.00798548
TERG_00549:I002	-	TERG_00549	0.538452	0.0881048
TERG_00549:I003	-	TERG_00549	0.607567	0.0697131
TERG_00552:I002	-	TERG_00552	0.132541	0.679846
TERG_00552:I003	-	TERG_00552	0.270415	0.470205
TERG_00553:I004	-	TERG_00553	-0.187856	0.634229
TERG_00556:I002	-	TERG_00556	-0.638337	0.301058
TERG_00557:E003	IR	TERG_00557	0.219535	0.628498
TERG_00557:E005	IR	TERG_00557	-0.477532	0.268427
TERG_00557:I003	-	TERG_00557	-0.958925	0.110201
TERG_00558:I001	-	TERG_00558	-0.735337	0.215771
TERG_00559:E004	IR	TERG_00559	1.62956	0.000670657
TERG_00559:I001	-	TERG_00559	1.51782	0.0136349
TERG_00559:I002	-	TERG_00559	0.330215	0.334819
TERG_00566:I002	-	TERG_00566	-0.244848	0.54196
TERG_00567:I001	-	TERG_00567	-0.0216326	0.979999
TERG_00567:I002	-	TERG_00567	-0.276607	0.563727
TERG_00567:I003	-	TERG_00567	0.57453	0.249423
TERG_00567:I004	-	TERG_00567	-0.493041	0.37068
TERG_00570:I001	-	TERG_00570	0.505895	0.208998
TERG_00570:I002	-	TERG_00570	0.244121	0.616134
TERG_00574:I001	-	TERG_00574	0.374375	0.24329
TERG_00574:I002	-	TERG_00574	0.453529	0.206758
TERG_00574:I004	-	TERG_00574	-0.341744	0.573249
TERG_00574:I005	-	TERG_00574	-0.106356	0.721579
TERG_00576:E009	IR	TERG_00576	-0.331778	0.388172
TERG_00576:I003	-	TERG_00576	0.513056	0.465199
TERG_00576:I005	-	TERG_00576	-0.566921	0.170957
TERG_00576:I006	-	TERG_00576	0.0185332	0.999257
TERG_00576:I007	-	TERG_00576	-0.476006	0.307715
TERG_00576:I008	-	TERG_00576	0.626555	0.159701
TERG_00576:I009	-	TERG_00576	-0.417393	0.19316
TERG_00577:I001	-	TERG_00577	-0.289049	0.474689
TERG_00577:I002	-	TERG_00577	0.0423668	0.903976
TERG_00579:I001	-	TERG_00579	0.0830516	0.816578
TERG_00579:I003	-	TERG_00579	-0.093499	0.789801
TERG_00579:I004	-	TERG_00579	-0.349033	0.508235
TERG_00582:I001	-	TERG_00582	0.115062	0.751449
TERG_00582:I002	-	TERG_00582	0.920508	0.0371086
TERG_00586:E003	IR	TERG_00586	-4.24869	1.16484e-05
TERG_00590:I002	-	TERG_00590	0.128982	0.801182
TERG_00591:I001	-	TERG_00591	-0.0962608	0.744027
TERG_00591:I002	-	TERG_00591	-0.0409822	0.92103
TERG_00594:E003	IR	TERG_00594	0.535665	0.148504
TERG_00594:I002	-	TERG_00594	0.0657853	0.807972
TERG_00594:I003	-	TERG_00594	0.454264	0.226149
TERG_00594:I004	-	TERG_00594	-0.315106	0.262887
TERG_00597:I002	-	TERG_00597	0.795774	0.191793
TERG_00601:I001	-	TERG_00601	-0.00648768	0.982747
TERG_00602:I001	-	TERG_00602	-0.542955	0.285918
TERG_00602:I003	-	TERG_00602	0.0484121	0.880257
TERG_00605:I001	-	TERG_00605	0.147221	0.730931
TERG_00605:I003	-	TERG_00605	0.60748	0.212942
TERG_00607:I001	-	TERG_00607	0.842487	0.0360911
TERG_00607:I002	-	TERG_00607	0.0889604	0.768381
TERG_00607:I003	-	TERG_00607	0.13431	0.610072
TERG_00607:I004	-	TERG_00607	0.379801	0.409642
TERG_00609:I001	-	TERG_00609	-0.734555	0.0462201
TERG_00609:I002	-	TERG_00609	-0.0636362	0.86646
TERG_00609:I003	-	TERG_00609	1.58342	0.00287382
TERG_00616:E003	IR	TERG_00616	0.0972715	0.839817
TERG_00616:E005	IR	TERG_00616	0.268072	0.468022
TERG_00616:E007	IR	TERG_00616	0.593676	0.102627
TERG_00616:I001	-	TERG_00616	-0.0515098	0.883379
TERG_00622:I002	-	TERG_00622	-0.830223	0.0887074
TERG_00622:I003	-	TERG_00622	0.203119	0.533284
TERG_00624:E006	IR	TERG_00624	-0.000657177	0.997363
TERG_00624:I002	-	TERG_00624	-0.0957335	0.851789
TERG_00625:E005	IR	TERG_00625	-0.0117762	0.97063
TERG_00625:I001	-	TERG_00625	-0.155763	0.59869
TERG_00625:I005	-	TERG_00625	0.0336939	0.927035
TERG_00626:I001	-	TERG_00626	-0.0495724	0.931378
TERG_00631:I001	-	TERG_00631	0.870502	0.0364994
TERG_00631:I002	-	TERG_00631	0.557183	0.212475
TERG_00633:I002	-	TERG_00633	0.353794	0.367467
TERG_00635:I001	-	TERG_00635	0.387768	0.309879
TERG_00635:I002	-	TERG_00635	0.68092	0.0636508
TERG_00636:E006	IR	TERG_00636	0.591796	0.217443
TERG_00636:E008	IR	TERG_00636	0.905391	0.00560407
TERG_00636:I001	-	TERG_00636	0.418381	0.453645
TERG_00639:I002	-	TERG_00639	0.0735794	0.793119
TERG_00650:E002	IR	TERG_00650	1.0805	0.0366897
TERG_00650:I002	-	TERG_00650	0.583578	0.145327
TERG_00650:I003	-	TERG_00650	0.613455	0.102778
TERG_00655:I001	-	TERG_00655	0.259764	0.391479
TERG_00655:I002	-	TERG_00655	-0.364842	0.381834
TERG_00655:I003	-	TERG_00655	-0.0653844	0.839764
TERG_00659:E002	IR	TERG_00659	1.95137	2.37338e-08
TERG_00659:E004	IR	TERG_00659	1.40162	8.87573e-05
TERG_00660:I001	-	TERG_00660	0.965763	0.0297476
TERG_00660:I002	-	TERG_00660	0.134746	0.750623
TERG_00662:I002	-	TERG_00662	-0.126119	0.66342
TERG_00663:I001	-	TERG_00663	-0.0391172	0.880679
TERG_00671:I001	-	TERG_00671	-0.0792295	0.852956
TERG_00671:I002	-	TERG_00671	-0.155	0.638387
TERG_00671:I003	-	TERG_00671	0.145451	0.74787
TERG_00671:I004	-	TERG_00671	-0.315998	0.537141
TERG_00671:I005	-	TERG_00671	0.191318	0.682971
TERG_00671:I006	-	TERG_00671	-0.0171614	0.964281
TERG_00674:I002	-	TERG_00674	-0.0487683	0.904533
TERG_00678:E005	IR	TERG_00678	0.214081	0.594478
TERG_00678:I002	-	TERG_00678	-0.659669	0.187864
TERG_00680:I001	-	TERG_00680	-0.453403	0.316458
TERG_00680:I004	-	TERG_00680	0.0597861	0.845494
TERG_00681:E003	IR	TERG_00681	-0.832939	0.165415
TERG_00686:I002	-	TERG_00686	0.622747	0.0899773
TERG_00688:E003	IR	TERG_00688	-0.512023	0.258125
TERG_00688:E005	IR	TERG_00688	-0.102115	0.835644
TERG_00689:I001	-	TERG_00689	-1.35824	0.0119145
TERG_00689:I002	-	TERG_00689	-0.533055	0.193864
TERG_00690:E003	IR	TERG_00690	-0.57603	0.210602
TERG_00691:I001	-	TERG_00691	0.592541	0.0411021
TERG_00691:I002	-	TERG_00691	0.500337	0.113468
TERG_00691:I003	-	TERG_00691	0.0569775	0.852947
TERG_00693:I001	-	TERG_00693	-1.09575	0.1025
TERG_00693:I002	-	TERG_00693	-3.01212	0.00963786
TERG_00693:I003	-	TERG_00693	-1.32614	0.0423957
TERG_00694:E005	IR	TERG_00694	1.06523	0.00090085
TERG_00694:I001	-	TERG_00694	0.248351	0.426936
TERG_00694:I002	-	TERG_00694	2.44533	8.33931e-07
TERG_00694:I004	-	TERG_00694	0.311911	0.264199
TERG_00696:I001	-	TERG_00696	-4.03315	6.39006e-11
TERG_00696:I002	-	TERG_00696	-4.38055	1.0467e-06
TERG_00701:I001	-	TERG_00701	0.0120115	0.961625
TERG_00704:I001	-	TERG_00704	-0.787134	0.106704
TERG_00708:I004	-	TERG_00708	-1.82589	0.00493023
TERG_00709:I001	-	TERG_00709	-1.21948	0.00942992
TERG_00709:I002	-	TERG_00709	-0.444566	0.312185
TERG_00710:I001	-	TERG_00710	1.99106	0.000220412
TERG_00710:I002	-	TERG_00710	0.781897	0.124577
TERG_00711:I001	-	TERG_00711	-1.93966	0.0487726
TERG_00714:I001	-	TERG_00714	0.0558179	0.88108
TERG_00720:I001	-	TERG_00720	0.367363	0.385591
TERG_00724:I003	-	TERG_00724	0.0681897	0.815022
TERG_00727:I001	-	TERG_00727	-0.0575216	0.904113
TERG_00727:I002	-	TERG_00727	0.704215	0.0250149
TERG_00733:I001	-	TERG_00733	-0.0839495	0.878559
TERG_00733:I002	-	TERG_00733	-0.503849	0.395755
TERG_00733:I003	-	TERG_00733	-0.371018	0.402514
TERG_00734:I005	-	TERG_00734	-0.564433	0.507321
TERG_00738:I002	-	TERG_00738	0.222546	0.54349
TERG_00738:I003	-	TERG_00738	0.24792	0.397399
TERG_00739:I001	-	TERG_00739	-0.177123	0.556466
TERG_00744:I001	-	TERG_00744	-1.36703	0.00633939
TERG_00744:I002	-	TERG_00744	0.678676	0.220249
TERG_00744:I003	-	TERG_00744	-0.344462	0.401086
TERG_00748:I001	-	TERG_00748	0.00970035	0.985689
TERG_00748:I003	-	TERG_00748	0.073756	0.900146
TERG_00748:I005	-	TERG_00748	0.0229672	0.982346
TERG_00748:I006	-	TERG_00748	-0.300807	0.422874
TERG_00748:I008	-	TERG_00748	0.574439	0.174214
TERG_00748:I009	-	TERG_00748	0.456747	0.375036
TERG_00748:I010	-	TERG_00748	-0.434049	0.440315
TERG_00756:I002	-	TERG_00756	-0.0905874	0.723371
TERG_00759:I001	-	TERG_00759	1.5963	0.00928244
TERG_00760:I001	-	TERG_00760	0.236942	0.594966
TERG_00760:I002	-	TERG_00760	0.740638	0.0302949
TERG_00760:I003	-	TERG_00760	0.924285	0.0724726
TERG_00763:I001	-	TERG_00763	0.550761	0.336946
TERG_00763:I002	-	TERG_00763	0.769271	0.0936479
TERG_00765:I001	-	TERG_00765	-0.387325	0.309096
TERG_00765:I002	-	TERG_00765	-1.72628	0.015334
TERG_00768:I004	-	TERG_00768	1.09197	0.0619304
TERG_00768:I005	-	TERG_00768	0.273455	0.657782
TERG_00770:I001	-	TERG_00770	0.321346	0.332239
TERG_00770:I003	-	TERG_00770	0.306744	0.488998
TERG_00772:I002	-	TERG_00772	0.592008	0.247028
TERG_00775:I004	-	TERG_00775	-0.415615	0.5241
TERG_00780:I001	-	TERG_00780	0.648174	0.134339
TERG_00780:I002	-	TERG_00780	0.151055	0.793611
TERG_00780:I003	-	TERG_00780	-0.512517	0.251091
TERG_00780:I004	-	TERG_00780	-0.915942	0.0467808
TERG_00781:I001	-	TERG_00781	0.0221448	0.943306
TERG_00783:I002	-	TERG_00783	0.845179	0.00850899
TERG_00792:I001	-	TERG_00792	-0.2473	0.430379
TERG_00792:I002	-	TERG_00792	-0.165948	0.673472
TERG_00796:E003	IR	TERG_00796	-0.0115774	0.973798
TERG_00798:I001	-	TERG_00798	-0.171871	0.590255
TERG_00798:I002	-	TERG_00798	0.210181	0.638161
TERG_00799:I001	-	TERG_00799	1.00616	0.012878
TERG_00799:I002	-	TERG_00799	1.542	9.48094e-05
TERG_00799:I003	-	TERG_00799	0.740583	0.170324
TERG_00803:I003	-	TERG_00803	0.00959407	0.972119
TERG_00809:E002	IR	TERG_00809	0.208928	0.655283
TERG_00809:I002	-	TERG_00809	0.239485	0.678362
TERG_00818:E003	IR	TERG_00818	2.14607	0.0143013
TERG_00818:I001	-	TERG_00818	-1.14084	0.0894977
TERG_00820:E004	IR	TERG_00820	0.516354	0.17842
TERG_00820:I001	-	TERG_00820	0.207836	0.463951
TERG_00823:I002	-	TERG_00823	0.252223	0.606515
TERG_00823:I003	-	TERG_00823	-0.104856	0.921643
TERG_00829:I001	-	TERG_00829	0.895818	0.0500791
TERG_00829:I002	-	TERG_00829	0.0923846	0.782369
TERG_00830:I001	-	TERG_00830	0.0133331	0.971933
TERG_00830:I002	-	TERG_00830	1.04418	0.0967406
TERG_00830:I003	-	TERG_00830	0.721658	0.112448
TERG_00830:I004	-	TERG_00830	0.274619	0.474051
TERG_00830:I005	-	TERG_00830	0.41828	0.212584
TERG_00830:I006	-	TERG_00830	-0.137774	0.682414
TERG_00831:I001	-	TERG_00831	0.497878	0.0881124
TERG_00831:I002	-	TERG_00831	0.204221	0.444003
TERG_00831:I003	-	TERG_00831	-0.192754	0.505295
TERG_00831:I004	-	TERG_00831	0.102191	0.696471
TERG_00833:I001	-	TERG_00833	0.465502	0.421088
TERG_00833:I002	-	TERG_00833	0.279133	0.475838
TERG_00838:I002	-	TERG_00838	-2.29813	2.34251e-10
TERG_00840:I002	-	TERG_00840	-0.240633	0.615146
TERG_00840:I003	-	TERG_00840	-0.262251	0.569411
TERG_00840:I004	-	TERG_00840	-0.128241	0.800636
TERG_00841:I002	-	TERG_00841	-0.146091	0.732664
TERG_00849:I001	-	TERG_00849	0.0183737	0.955595
TERG_00849:I002	-	TERG_00849	0.468043	0.236207
TERG_00849:I003	-	TERG_00849	1.32262	0.00043022
TERG_00849:I004	-	TERG_00849	0.485444	0.110611
TERG_00849:I005	-	TERG_00849	0.53282	0.0931645
TERG_00851:I002	-	TERG_00851	0.421394	0.21698
TERG_00863:E003	IR	TERG_00863	-0.336813	0.582981
TERG_00865:E002	IR	TERG_00865	0.344666	0.257768
TERG_00865:E006	IR	TERG_00865	0.386607	0.26868
TERG_00865:I002	-	TERG_00865	0.261263	0.517549
TERG_00865:I003	-	TERG_00865	0.671387	0.053407
TERG_00875:E002	IR	TERG_00875	0.449061	0.137633
TERG_00875:E004	IR	TERG_00875	-0.47617	0.118934
TERG_00875:E006	IR	TERG_00875	0.977507	0.0670744
TERG_00875:E008	IR	TERG_00875	-0.603339	0.161139
TERG_00875:E010	IR	TERG_00875	-0.472286	0.267672
TERG_00877:I002	-	TERG_00877	0.393781	0.0996728
TERG_00877:I003	-	TERG_00877	-1.89546	0.000246999
TERG_00883:I001	-	TERG_00883	0.0679412	0.777246
TERG_00883:I003	-	TERG_00883	0.774897	0.0577308
TERG_00883:I004	-	TERG_00883	-0.1482	0.690697
TERG_00887:E004	IR*	TERG_00887	0.247086	0.444709
TERG_00887:I001	-	TERG_00887	-0.510942	0.0682073
TERG_00893:I002	-	TERG_00893	0.667173	0.145117
TERG_00893:I003	-	TERG_00893	-0.111429	0.773043
TERG_00893:I004	-	TERG_00893	-0.395288	0.395335
TERG_00899:I001	-	TERG_00899	-0.0773092	0.941941
TERG_00899:I002	-	TERG_00899	-1.11532	0.000220367
TERG_00903:I001	-	TERG_00903	-0.248781	0.543013
TERG_00908:I001	-	TERG_00908	-0.373284	0.394615
TERG_00908:I002	-	TERG_00908	0.914831	0.0995459
TERG_00915:I001	-	TERG_00915	0.591426	0.338937
TERG_00915:I002	-	TERG_00915	0.45503	0.290961
TERG_00915:I003	-	TERG_00915	0.566324	0.348291
TERG_00924:I001	-	TERG_00924	-0.125988	0.753344
TERG_00924:I002	-	TERG_00924	0.107633	0.827303
TERG_00927:I001	-	TERG_00927	0.107808	0.728721
TERG_00927:I002	-	TERG_00927	0.561554	0.0827784
TERG_00927:I003	-	TERG_00927	0.400387	0.261475
TERG_00929:I001	-	TERG_00929	-0.0975498	0.719323
TERG_00929:I002	-	TERG_00929	-0.0598792	0.831667
TERG_00929:I003	-	TERG_00929	0.406693	0.461566
TERG_00929:I004	-	TERG_00929	0.513869	0.166348
TERG_00929:I005	-	TERG_00929	0.518122	0.162397
TERG_00929:I006	-	TERG_00929	1.01437	0.0194852
TERG_00939:I001	-	TERG_00939	1.05227	0.0404777
TERG_00939:I002	-	TERG_00939	0.549582	0.126128
TERG_00942:I001	-	TERG_00942	0.139338	0.743342
TERG_00942:I002	-	TERG_00942	0.456081	0.34913
TERG_00951:I002	-	TERG_00951	0.649104	0.302954
TERG_00951:I003	-	TERG_00951	1.1191	0.0136407
TERG_00958:I001	-	TERG_00958	-0.143831	0.682439
TERG_00958:I002	-	TERG_00958	-0.022249	0.952133
TERG_00958:I003	-	TERG_00958	0.534549	0.285351
TERG_00958:I004	-	TERG_00958	-0.151068	0.798849
TERG_00958:I005	-	TERG_00958	0.671934	0.214586
TERG_00959:E002	IR	TERG_00959	0.15523	0.495989
TERG_00959:E004	IR	TERG_00959	0.378251	0.350885
TERG_00961:I002	-	TERG_00961	0.142661	0.736832
TERG_00961:I003	-	TERG_00961	0.298265	0.480193
TERG_00961:I004	-	TERG_00961	1.0148	0.013853
TERG_00962:I002	-	TERG_00962	0.162026	0.704853
TERG_00966:I001	-	TERG_00966	-0.0928659	0.833416
TERG_00966:I003	-	TERG_00966	-0.975353	0.116793
TERG_00973:I001	-	TERG_00973	-0.436311	0.220275
TERG_00973:I002	-	TERG_00973	-0.207569	0.658805
TERG_00974:I001	-	TERG_00974	0.537813	0.206728
TERG_00974:I002	-	TERG_00974	1.13098	0.00305215
TERG_00974:I003	-	TERG_00974	1.48824	0.000140915
TERG_00976:I002	-	TERG_00976	-0.352648	0.385698
TERG_00978:E003	IR	TERG_00978	-0.134872	0.709935
TERG_00978:E005	IR	TERG_00978	0.17461	0.691681
TERG_00978:E007	IR	TERG_00978	0.862179	0.0100937
TERG_00978:I001	-	TERG_00978	0.192964	0.658374
TERG_00991:I001	-	TERG_00991	-0.164617	0.799572
TERG_00991:I003	-	TERG_00991	-0.754936	0.22845
TERG_01003:I002	-	TERG_01003	0.392853	0.244766
TERG_01003:I003	-	TERG_01003	0.369889	0.248822
TERG_01007:I002	-	TERG_01007	0.770293	0.0328427
TERG_01012:E002	IR	TERG_01012	0.152038	0.750828
TERG_01012:I002	-	TERG_01012	-1.24168	0.10265
TERG_01016:I001	-	TERG_01016	-0.174757	0.696463
TERG_01016:I002	-	TERG_01016	-0.0736655	0.820359
TERG_01016:I003	-	TERG_01016	0.540885	0.254092
TERG_01016:I004	-	TERG_01016	-0.285645	0.647799
TERG_01017:I001	-	TERG_01017	-0.0482945	0.883568
TERG_01020:I002	-	TERG_01020	-0.606684	0.177668
TERG_01027:E005	IR	TERG_01027	0.202609	0.55187
TERG_01027:E007	IR	TERG_01027	0.00693066	0.98153
TERG_01027:E009	IR*	TERG_01027	0.524881	0.0754873
TERG_01027:I001	-	TERG_01027	0.453035	0.070511
TERG_01028:I001	-	TERG_01028	1.06103	0.0140383
TERG_01028:I002	-	TERG_01028	-1.58249	2.64423e-05
TERG_01029:I001	-	TERG_01029	-0.264336	0.427094
TERG_01029:I002	-	TERG_01029	-0.245953	0.599868
TERG_01030:E005	IR	TERG_01030	0.41724	0.350591
TERG_01032:I001	-	TERG_01032	0.459649	0.229129
TERG_01032:I002	-	TERG_01032	0.85362	0.105427
TERG_01037:I001	-	TERG_01037	-0.0763484	0.932557
TERG_01042:E008	IR	TERG_01042	-0.80485	0.182454
TERG_01042:I001	-	TERG_01042	0.0176953	0.974607
TERG_01042:I003	-	TERG_01042	0.581841	0.174937
TERG_01045:E002	IR	TERG_01045	-0.0332875	0.934021
TERG_01045:I003	-	TERG_01045	-0.0270558	0.929976
TERG_01045:I004	-	TERG_01045	0.593184	0.459298
TERG_01046:E002	IR	TERG_01046	-0.0711353	0.865652
TERG_01046:E005	IR	TERG_01046	0.385118	0.565311
TERG_01046:I002	-	TERG_01046	0.292928	0.517818
TERG_01048:I001	-	TERG_01048	-1.43547	0.00113428
TERG_01048:I003	-	TERG_01048	-0.280749	0.549937
TERG_01050:I001	-	TERG_01050	-0.397073	0.325208
TERG_01050:I002	-	TERG_01050	-0.033265	0.928728
TERG_01052:I002	-	TERG_01052	-0.177131	0.74151
TERG_01055:E004	IR	TERG_01055	-0.310356	0.433649
TERG_01055:I001	-	TERG_01055	0.420641	0.427362
TERG_01055:I002	-	TERG_01055	0.239664	0.568092
TERG_01056:I001	-	TERG_01056	0.27501	0.559397
TERG_01056:I002	-	TERG_01056	-1.20029	0.0377064
TERG_01059:E002	IR	TERG_01059	-0.308473	0.466195
TERG_01059:I002	-	TERG_01059	0.596693	0.234365
TERG_01062:I001	-	TERG_01062	-1.35679	0.000728248
TERG_01062:I002	-	TERG_01062	-0.736973	0.0660256
TERG_01062:I003	-	TERG_01062	-1.10395	0.0172065
TERG_01062:I004	-	TERG_01062	-1.10067	0.00176457
TERG_01068:E002	IR	TERG_01068	0.0481334	0.916275
TERG_01069:I001	-	TERG_01069	-0.400341	0.306937
TERG_01069:I002	-	TERG_01069	-1.09872	0.0569697
TERG_01072:I003	-	TERG_01072	-1.36927	0.0314591
TERG_01075:I002	-	TERG_01075	-0.679691	0.117869
TERG_01076:I003	-	TERG_01076	-0.00958207	0.981071
TERG_01076:I004	-	TERG_01076	-0.184578	0.741446
TERG_01076:I005	-	TERG_01076	0.536043	0.23508
TERG_01077:I001	-	TERG_01077	-0.353334	0.387119
TERG_01077:I002	-	TERG_01077	0.295816	0.298134
TERG_01077:I003	-	TERG_01077	0.60682	0.115205
TERG_01078:I001	-	TERG_01078	-0.514965	0.351299
TERG_01078:I003	-	TERG_01078	0.0799151	0.83128
TERG_01078:I004	-	TERG_01078	-0.436453	0.370831
TERG_01082:I001	-	TERG_01082	0.198654	0.614168
TERG_01082:I002	-	TERG_01082	0.151837	0.698882
TERG_01084:I001	-	TERG_01084	-0.526996	0.173558
TERG_01084:I002	-	TERG_01084	0.118051	0.722594
TERG_01088:I001	-	TERG_01088	0.786205	0.0799697
TERG_01088:I002	-	TERG_01088	0.351917	0.293697
TERG_01091:I001	-	TERG_01091	-0.269774	0.416867
TERG_01091:I002	-	TERG_01091	0.251255	0.550361
TERG_01092:I001	-	TERG_01092	-0.0156265	0.964208
TERG_01092:I002	-	TERG_01092	0.160878	0.644076
TERG_01092:I003	-	TERG_01092	-0.17049	0.574814
TERG_01094:I001	-	TERG_01094	0.247687	0.614857
TERG_01094:I002	-	TERG_01094	1.23267	0.00316353
TERG_01094:I003	-	TERG_01094	-0.483454	0.178204
TERG_01102:I001	-	TERG_01102	0.585297	0.0789752
TERG_01103:I001	-	TERG_01103	0.216853	0.535398
TERG_01109:I002	-	TERG_01109	0.315647	0.420003
TERG_01112:I001	-	TERG_01112	-0.88809	0.281653
TERG_01112:I002	-	TERG_01112	0.3939	0.390424
TERG_01113:I001	-	TERG_01113	-0.258746	0.475136
TERG_01113:I002	-	TERG_01113	-0.482951	0.425654
TERG_01113:I004	-	TERG_01113	0.137012	0.781252
TERG_01113:I006	-	TERG_01113	0.383255	0.26584
TERG_01114:E002	IR	TERG_01114	-0.255114	0.508288
TERG_01114:E005	IR	TERG_01114	-0.767673	0.194659
TERG_01114:I002	-	TERG_01114	-0.0950938	0.80199
TERG_01115:I001	-	TERG_01115	0.0673259	0.963889
TERG_01115:I002	-	TERG_01115	-0.272551	0.534788
TERG_01115:I003	-	TERG_01115	-0.013541	0.94036
TERG_01115:I004	-	TERG_01115	-0.818376	0.158282
TERG_01118:E003	IR	TERG_01118	0.189808	0.637728
TERG_01118:E005	IR	TERG_01118	-0.579354	0.305357
TERG_01122:I001	-	TERG_01122	0.867684	0.00392502
TERG_01122:I002	-	TERG_01122	0.631698	0.0654793
TERG_01122:I003	-	TERG_01122	0.683574	0.0977519
TERG_01126:I001	-	TERG_01126	0.167378	0.616053
TERG_01126:I002	-	TERG_01126	-0.0126222	0.973763
TERG_01127:E002	IR	TERG_01127	0.0337793	0.946601
TERG_01127:I004	-	TERG_01127	-0.448248	0.252505
TERG_01131:I001	-	TERG_01131	-2.75864	0.0129944
TERG_01131:I003	-	TERG_01131	-0.15103	0.805681
TERG_01132:I001	-	TERG_01132	-4.68583	9.02086e-05
TERG_01132:I002	-	TERG_01132	-2.13242	0.00416693
TERG_01132:I003	-	TERG_01132	-2.19826	0.00230631
TERG_01132:I004	-	TERG_01132	-1.70599	0.00680891
TERG_01134:I004	-	TERG_01134	0.860697	0.19497
TERG_01136:I001	-	TERG_01136	0.124353	0.677517
TERG_01136:I002	-	TERG_01136	0.0323611	0.921683
TERG_01136:I003	-	TERG_01136	0.235136	0.440182
TERG_01138:I001	-	TERG_01138	-0.226768	0.640056
TERG_01138:I002	-	TERG_01138	-0.00784227	0.989634
TERG_01139:I001	-	TERG_01139	-0.185614	0.753398
TERG_01139:I002	-	TERG_01139	0.249895	0.694282
TERG_01140:I001	-	TERG_01140	0.110658	0.828748
TERG_01140:I004	-	TERG_01140	-0.143512	0.747232
TERG_01141:I002	-	TERG_01141	0.0436195	0.885678
TERG_01148:I001	-	TERG_01148	0.419417	0.283212
TERG_01148:I002	-	TERG_01148	0.00128216	0.994382
TERG_01148:I003	-	TERG_01148	0.154302	0.74819
TERG_01148:I004	-	TERG_01148	-0.362634	0.542303
TERG_01148:I005	-	TERG_01148	0.0824179	0.83738
TERG_01148:I006	-	TERG_01148	0.181825	0.640947
TERG_01149:I002	-	TERG_01149	0.0378436	0.936486
TERG_01150:I001	-	TERG_01150	0.925194	0.140385
TERG_01151:I001	-	TERG_01151	-0.874382	0.12812
TERG_01161:I001	-	TERG_01161	0.814465	0.11404
TERG_01162:I002	-	TERG_01162	-0.654941	0.0956327
TERG_01163:I001	-	TERG_01163	0.644404	0.20427
TERG_01163:I003	-	TERG_01163	0.530005	0.160814
TERG_01163:I004	-	TERG_01163	0.187222	0.678156
TERG_01163:I005	-	TERG_01163	-0.232551	0.666384
TERG_01165:I002	-	TERG_01165	0.417247	0.317297
TERG_01168:I002	-	TERG_01168	-0.435546	0.446205
TERG_01170:I002	-	TERG_01170	0.851035	0.0327727
TERG_01171:E004	IR	TERG_01171	-0.0690435	0.908805
TERG_01171:I002	-	TERG_01171	0.536636	0.226891
TERG_01175:I001	-	TERG_01175	3.31811	8.7398e-09
TERG_01175:I002	-	TERG_01175	-3.04562	0.00328871
TERG_01180:I001	-	TERG_01180	0.0654865	0.891353
TERG_01180:I002	-	TERG_01180	0.280991	0.482185
TERG_01180:I003	-	TERG_01180	-0.349262	0.469044
TERG_01184:E003	IR	TERG_01184	0.322773	0.416318
TERG_01184:I001	-	TERG_01184	0.276253	0.457727
TERG_01186:I001	-	TERG_01186	-0.992074	0.0512195
TERG_01186:I002	-	TERG_01186	0.823334	0.0792984
TERG_01187:I001	-	TERG_01187	0.297598	0.271334
TERG_01188:I001	-	TERG_01188	0.193457	0.688822
TERG_01188:I002	-	TERG_01188	-0.855087	0.117144
TERG_01193:E002	IR	TERG_01193	0.150794	0.759306
TERG_01193:E004	IR	TERG_01193	-0.351181	0.546492
TERG_01193:E006	IR	TERG_01193	-0.758948	0.0672099
TERG_01198:I001	-	TERG_01198	0.307306	0.38409
TERG_01198:I002	-	TERG_01198	0.187565	0.644035
TERG_01200:I001	-	TERG_01200	0.212933	0.522265
TERG_01200:I003	-	TERG_01200	-0.634914	0.159923
TERG_01200:I004	-	TERG_01200	-0.765561	0.173292
TERG_01212:I003	-	TERG_01212	0.315337	0.586339
TERG_01215:I003	-	TERG_01215	-0.646157	0.357173
TERG_01220:I001	-	TERG_01220	0.0363845	0.927087
TERG_01220:I002	-	TERG_01220	0.318556	0.538064
TERG_01225:I001	-	TERG_01225	-0.14018	0.701852
TERG_01227:I001	-	TERG_01227	-0.0407013	0.937352
TERG_01227:I002	-	TERG_01227	-0.105714	0.823583
TERG_01242:I002	-	TERG_01242	0.257252	0.647901
TERG_01242:I004	-	TERG_01242	0.592297	0.269162
TERG_01244:I001	-	TERG_01244	0.0509706	0.903888
TERG_01244:I003	-	TERG_01244	0.129741	0.733461
TERG_01244:I004	-	TERG_01244	-0.358431	0.381854
TERG_01245:I001	-	TERG_01245	0.380124	0.472104
TERG_01245:I002	-	TERG_01245	0.155783	0.794235
TERG_01248:I004	-	TERG_01248	0.183078	0.714749
TERG_01248:I006	-	TERG_01248	1.64822	0.00209043
TERG_01267:E002	IR	TERG_01267	0.032459	0.931449
TERG_01267:I002	-	TERG_01267	-0.448945	0.413568
TERG_01267:I003	-	TERG_01267	0.681433	0.114893
TERG_01269:I002	-	TERG_01269	0.119697	0.803382
TERG_01271:I001	-	TERG_01271	0.242984	0.419108
TERG_01271:I004	-	TERG_01271	0.360403	0.514676
TERG_01272:I001	-	TERG_01272	0.317031	0.429188
TERG_01274:E003	IR	TERG_01274	1.24666	0.00956275
TERG_01274:I001	-	TERG_01274	0.90788	0.154187
TERG_01276:E002	IR	TERG_01276	0.386733	0.494208
TERG_01276:E004	IR	TERG_01276	-0.612895	0.150039
TERG_01279:I001	-	TERG_01279	-0.433383	0.32159
TERG_01279:I002	-	TERG_01279	0.0195936	0.967679
TERG_01279:I003	-	TERG_01279	0.207057	0.625649
TERG_01279:I004	-	TERG_01279	0.638225	0.0796975
TERG_01279:I005	-	TERG_01279	0.131303	0.675553
TERG_01279:I006	-	TERG_01279	0.476978	0.110822
TERG_01281:I002	-	TERG_01281	0.426773	0.366147
TERG_01281:I003	-	TERG_01281	0.448507	0.336916
TERG_01284:I001	-	TERG_01284	-0.477936	0.359604
TERG_01284:I002	-	TERG_01284	-0.704088	0.0286442
TERG_01284:I003	-	TERG_01284	0.238659	0.502307
TERG_01284:I004	-	TERG_01284	0.630977	0.152495
TERG_01285:I001	-	TERG_01285	-0.500844	0.279144
TERG_01285:I002	-	TERG_01285	0.250776	0.60177
TERG_01286:I002	-	TERG_01286	0.00863568	0.980829
TERG_01287:I002	-	TERG_01287	0.278623	0.594686
TERG_01287:I003	-	TERG_01287	0.132175	0.80542
TERG_01288:I002	-	TERG_01288	0.00885988	0.967018
TERG_01291:I001	-	TERG_01291	0.384743	0.248972
TERG_01291:I002	-	TERG_01291	0.344064	0.289828
TERG_01291:I003	-	TERG_01291	0.1978	0.52324
TERG_01291:I004	-	TERG_01291	-0.174386	0.686407
TERG_01291:I005	-	TERG_01291	-0.136941	0.63461
TERG_01291:I006	-	TERG_01291	0.216348	0.512952
TERG_01295:I001	-	TERG_01295	0.35496	0.418573
TERG_01295:I003	-	TERG_01295	0.509498	0.189356
TERG_01296:I002	-	TERG_01296	-0.828587	0.160223
TERG_01296:I003	-	TERG_01296	-1.76866	0.00897875
TERG_01300:I001	-	TERG_01300	0.324567	0.327965
TERG_01300:I002	-	TERG_01300	0.347517	0.369283
TERG_01300:I003	-	TERG_01300	0.653719	0.0630243
TERG_01300:I004	-	TERG_01300	1.2311	0.0155833
TERG_01305:E002	IR	TERG_01305	0.34222	0.168341
TERG_01305:E004	IR	TERG_01305	-0.343875	0.478699
TERG_01305:I005	-	TERG_01305	-0.0730404	0.818075
TERG_01308:I001	-	TERG_01308	-0.115743	0.755593
TERG_01308:I002	-	TERG_01308	-1.22729	0.0354078
TERG_01308:I004	-	TERG_01308	-0.0411454	0.862478
TERG_01321:I002	-	TERG_01321	0.0867505	0.875816
TERG_01331:I001	-	TERG_01331	-0.135765	0.707993
TERG_01331:I002	-	TERG_01331	0.364187	0.432365
TERG_01331:I003	-	TERG_01331	-0.808999	0.0616803
TERG_01331:I004	-	TERG_01331	0.437931	0.27918
TERG_01331:I005	-	TERG_01331	-0.155683	0.708595
TERG_01332:I001	-	TERG_01332	0.513073	0.145105
TERG_01332:I002	-	TERG_01332	0.541472	0.104973
TERG_01332:I003	-	TERG_01332	1.16491	0.00365155
TERG_01334:I001	-	TERG_01334	-0.659154	0.0951625
TERG_01334:I002	-	TERG_01334	-0.253649	0.358061
TERG_01334:I003	-	TERG_01334	-0.0516555	0.897142
TERG_01336:I001	-	TERG_01336	-0.19691	0.629664
TERG_01336:I002	-	TERG_01336	-0.181028	0.691088
TERG_01336:I003	-	TERG_01336	0.4948	0.294025
TERG_01336:I004	-	TERG_01336	0.680939	0.0942181
TERG_01343:I002	-	TERG_01343	-0.879455	0.0560551
TERG_01343:I003	-	TERG_01343	-0.200469	0.715931
TERG_01343:I004	-	TERG_01343	-0.178129	0.744805
TERG_01343:I006	-	TERG_01343	0.111528	0.852334
TERG_01343:I007	-	TERG_01343	-0.501827	0.392033
TERG_01344:I001	-	TERG_01344	1.00428	0.00190096
TERG_01344:I003	-	TERG_01344	-0.14985	0.705851
TERG_01348:I001	-	TERG_01348	-0.270268	0.592456
TERG_01354:I002	-	TERG_01354	-0.2264	0.396001
TERG_01354:I005	-	TERG_01354	-0.647763	0.0547288
TERG_01356:I001	-	TERG_01356	-1.25709	0.0412155
TERG_01356:I004	-	TERG_01356	-0.540214	0.33881
TERG_01358:I003	-	TERG_01358	-0.112005	0.811071
TERG_01358:I004	-	TERG_01358	0.471325	0.0738397
TERG_01359:I003	-	TERG_01359	0.27882	0.521843
TERG_01360:E004	IR	TERG_01360	0.814646	0.0831986
TERG_01360:E006	IR	TERG_01360	1.10873	0.0219194
TERG_01360:I001	-	TERG_01360	0.645906	0.233957
TERG_01360:I002	-	TERG_01360	1.13809	0.0521192
TERG_01363:I001	-	TERG_01363	0.402188	0.137698
TERG_01363:I002	-	TERG_01363	0.147689	0.694427
TERG_01363:I003	-	TERG_01363	0.147816	0.695156
TERG_01364:I002	-	TERG_01364	0.00914024	0.971723
TERG_01365:I001	-	TERG_01365	-0.375273	0.197183
TERG_01365:I002	-	TERG_01365	-0.835207	0.171237
TERG_01365:I003	-	TERG_01365	-3.40509	5.1993e-06
TERG_01365:I004	-	TERG_01365	-4.67312	4.89917e-07
TERG_01365:I005	-	TERG_01365	-0.763388	0.172986
TERG_01365:I006	-	TERG_01365	-0.829122	0.12828
TERG_01365:I007	-	TERG_01365	-4.14365	0.000344852
TERG_01365:I008	-	TERG_01365	0.00935688	0.991901
TERG_01365:I009	-	TERG_01365	-1.49617	0.00799076
TERG_01369:I001	-	TERG_01369	-0.605454	0.166735
TERG_01369:I002	-	TERG_01369	0.978091	0.0123353
TERG_01380:I001	-	TERG_01380	0.651818	0.0949428
TERG_01383:E002	IR	TERG_01383	0.514091	0.275783
TERG_01401:E004	IR	TERG_01401	0.171084	0.761248
TERG_01401:I003	-	TERG_01401	-0.269836	0.522569
TERG_01403:I001	-	TERG_01403	0.0713632	0.796295
TERG_01403:I002	-	TERG_01403	-0.494352	0.174515
TERG_01404:I002	-	TERG_01404	0.3163	0.463096
TERG_01404:I003	-	TERG_01404	0.379365	0.333346
TERG_01408:I001	-	TERG_01408	0.485691	0.486603
TERG_01408:I003	-	TERG_01408	-0.94435	0.14463
TERG_01410:I002	-	TERG_01410	-0.298268	0.597586
TERG_01411:I003	-	TERG_01411	0.0893829	0.809775
TERG_01412:I001	-	TERG_01412	0.64446	0.158959
TERG_01412:I002	-	TERG_01412	0.00990749	0.989228
TERG_01412:I003	-	TERG_01412	-0.333017	0.480976
TERG_01422:E002	IR	TERG_01422	0.112235	0.821722
TERG_01422:E004	IR	TERG_01422	0.00482656	0.981912
TERG_01423:I002	-	TERG_01423	-0.0596495	0.910655
TERG_01423:I004	-	TERG_01423	-0.153274	0.777302
TERG_01433:I004	-	TERG_01433	-0.0382876	0.899686
TERG_01435:I001	-	TERG_01435	-1.052	0.192163
TERG_01435:I002	-	TERG_01435	-1.05365	0.247042
TERG_01435:I004	-	TERG_01435	-0.285243	0.697132
TERG_01435:I005	-	TERG_01435	-0.425392	0.532688
TERG_01435:I006	-	TERG_01435	-0.0610665	0.780468
TERG_01436:I001	-	TERG_01436	2.28749	0.000120299
TERG_01436:I002	-	TERG_01436	0.180019	0.687638
TERG_01443:I003	-	TERG_01443	0.238595	0.726457
TERG_01443:I004	-	TERG_01443	0.159048	0.758436
TERG_01443:I005	-	TERG_01443	-0.939483	0.238891
TERG_01444:I007	-	TERG_01444	0.566969	0.327149
TERG_01447:I001	-	TERG_01447	0.280049	0.590722
TERG_01447:I002	-	TERG_01447	-0.0606769	0.876333
TERG_01448:I001	-	TERG_01448	0.231481	0.600176
TERG_01452:I001	-	TERG_01452	1.04925	0.0380179
TERG_01456:I002	-	TERG_01456	0.641597	0.106697
TERG_01460:E004	IR	TERG_01460	-0.620751	0.349454
TERG_01465:I001	-	TERG_01465	0.551236	0.0902502
TERG_01465:I002	-	TERG_01465	0.777592	0.100614
TERG_01477:I001	-	TERG_01477	0.163563	0.662307
TERG_01477:I002	-	TERG_01477	-0.503192	0.456658
TERG_01477:I004	-	TERG_01477	0.572102	0.39207
TERG_01477:I005	-	TERG_01477	0.16325	0.560868
TERG_01479:I001	-	TERG_01479	0.223754	0.613805
TERG_01479:I002	-	TERG_01479	1.09705	0.0533463
TERG_01480:I001	-	TERG_01480	-0.626034	0.379931
TERG_01483:E004	IR	TERG_01483	-0.175687	0.663155
TERG_01483:I002	-	TERG_01483	-0.339036	0.38037
TERG_01484:E003	IR	TERG_01484	-0.1031	0.803225
TERG_01486:I001	-	TERG_01486	0.298723	0.370827
TERG_01486:I002	-	TERG_01486	-0.296035	0.381002
TERG_01494:I001	-	TERG_01494	-0.0345857	0.933397
TERG_01494:I002	-	TERG_01494	0.252008	0.566331
TERG_01498:I002	-	TERG_01498	1.10124	0.157301
TERG_01499:I001	-	TERG_01499	-0.0575667	0.9134
TERG_01499:I002	-	TERG_01499	0.278128	0.597789
TERG_01501:I002	-	TERG_01501	0.963243	0.103489
TERG_01503:I001	-	TERG_01503	0.133049	0.654765
TERG_01503:I002	-	TERG_01503	-0.682633	0.0534242
TERG_01503:I003	-	TERG_01503	0.150757	0.600157
TERG_01507:E002	IR	TERG_01507	0.179055	0.780865
TERG_01507:I002	-	TERG_01507	-0.6903	0.122458
TERG_01508:I001	-	TERG_01508	-0.322233	0.511583
TERG_01508:I002	-	TERG_01508	-0.158855	0.680446
TERG_01510:I001	-	TERG_01510	0.131126	0.752248
TERG_01510:I002	-	TERG_01510	-0.300522	0.444852
TERG_01510:I003	-	TERG_01510	-0.62296	0.177709
TERG_01510:I004	-	TERG_01510	-0.234604	0.531579
TERG_01510:I005	-	TERG_01510	-0.429109	0.283149
TERG_01510:I006	-	TERG_01510	0.582427	0.097998
TERG_01510:I007	-	TERG_01510	0.398874	0.42247
TERG_01510:I008	-	TERG_01510	0.0756454	0.903403
TERG_01510:I009	-	TERG_01510	-0.275947	0.503912
TERG_01510:I010	-	TERG_01510	0.10871	0.796013
TERG_01510:I011	-	TERG_01510	0.850852	0.0553667
TERG_01510:I012	-	TERG_01510	-0.219099	0.590882
TERG_01511:I002	-	TERG_01511	2.11703	3.05148e-08
TERG_01512:I001	-	TERG_01512	0.448772	0.314853
TERG_01512:I003	-	TERG_01512	-0.0622663	0.909283
TERG_01513:I003	-	TERG_01513	0.229134	0.658575
TERG_01514:I002	-	TERG_01514	-0.182276	0.782155
TERG_01516:E002	IR	TERG_01516	0.537498	0.263779
TERG_01516:E004	IR	TERG_01516	0.380223	0.285199
TERG_01518:I001	-	TERG_01518	0.0996921	0.777302
TERG_01518:I002	-	TERG_01518	0.0841411	0.797619
TERG_01520:I001	-	TERG_01520	-0.155673	0.56521
TERG_01520:I002	-	TERG_01520	0.0011496	0.996989
TERG_01520:I003	-	TERG_01520	0.00902162	0.972793
TERG_01521:E002	IR	TERG_01521	-0.00483056	0.995213
TERG_01524:E002	IR	TERG_01524	0.277041	0.557904
TERG_01524:I002	-	TERG_01524	-0.509718	0.26848
TERG_01524:I003	-	TERG_01524	-0.587206	0.287973
TERG_01527:I002	-	TERG_01527	-0.253439	0.709084
TERG_01532:I001	-	TERG_01532	0.0744475	0.783839
TERG_01532:I002	-	TERG_01532	-0.272165	0.594909
TERG_01539:I002	-	TERG_01539	0.0812821	0.802702
TERG_01543:E003	IR	TERG_01543	0.0729223	0.784776
TERG_01543:I001	-	TERG_01543	0.265345	0.580647
TERG_01545:I001	-	TERG_01545	-1.45724	0.0286772
TERG_01545:I003	-	TERG_01545	-0.0135071	0.974594
TERG_01547:I001	-	TERG_01547	-1.34012	0.0049754
TERG_01547:I002	-	TERG_01547	0.175948	0.579545
TERG_01548:I001	-	TERG_01548	-2.54073	0.0254601
TERG_01548:I002	-	TERG_01548	-0.711579	0.243568
TERG_01549:I002	-	TERG_01549	0.068786	0.8398
TERG_01551:I001	-	TERG_01551	0.199518	0.535939
TERG_01551:I002	-	TERG_01551	0.083716	0.774894
TERG_01551:I003	-	TERG_01551	0.12187	0.668143
TERG_01551:I004	-	TERG_01551	-0.00337663	0.989614
TERG_01553:I001	-	TERG_01553	1.57545	0.00898142
TERG_01553:I002	-	TERG_01553	2.03342	0.000320489
TERG_01556:I001	-	TERG_01556	-0.446971	0.244602
TERG_01556:I002	-	TERG_01556	-1.86124	0.00594568
TERG_01561:I001	-	TERG_01561	0.198679	0.816393
TERG_01561:I004	-	TERG_01561	-0.134719	0.680392
TERG_01561:I005	-	TERG_01561	-0.344874	0.463655
TERG_01563:I001	-	TERG_01563	-1.25089	0.0220817
TERG_01564:E002	IR	TERG_01564	0.323552	0.362585
TERG_01564:I003	-	TERG_01564	-0.650152	0.0589038
TERG_01565:I003	-	TERG_01565	-0.3138	0.519393
TERG_01568:I001	-	TERG_01568	-0.363744	0.542588
TERG_01568:I002	-	TERG_01568	0.104566	0.794474
TERG_01572:I001	-	TERG_01572	-0.0863397	0.875464
TERG_01573:I001	-	TERG_01573	-0.00945768	0.976351
TERG_01573:I002	-	TERG_01573	-0.0776953	0.831132
TERG_01573:I003	-	TERG_01573	0.171332	0.613062
TERG_01573:I004	-	TERG_01573	-1.16608	0.0119658
TERG_01573:I005	-	TERG_01573	-1.47766	0.000594963
TERG_01573:I006	-	TERG_01573	-0.222395	0.496814
TERG_01574:I001	-	TERG_01574	0.215553	0.697744
TERG_01574:I002	-	TERG_01574	0.0906095	0.811275
TERG_01583:I002	-	TERG_01583	0.222588	0.500328
TERG_01583:I003	-	TERG_01583	0.622324	0.107059
TERG_01583:I004	-	TERG_01583	0.661759	0.0592923
TERG_01587:I001	-	TERG_01587	-1.21565	0.087456
TERG_01589:I003	-	TERG_01589	-0.225724	0.715872
TERG_01589:I004	-	TERG_01589	-0.947189	0.0428071
TERG_01596:I001	-	TERG_01596	-0.248075	0.582334
TERG_01596:I002	-	TERG_01596	-0.261725	0.588896
TERG_01596:I003	-	TERG_01596	-0.731541	0.0708638
TERG_01599:E004	IR	TERG_01599	-0.934857	0.00663966
TERG_01599:I001	-	TERG_01599	-0.81705	0.00506175
TERG_01599:I002	-	TERG_01599	-3.27285	2.67684e-29
TERG_01600:I001	-	TERG_01600	0.549271	0.0591384
TERG_01600:I004	-	TERG_01600	-0.559102	0.1012
TERG_01608:I002	-	TERG_01608	-0.840213	0.169328
TERG_01612:E002	IR	TERG_01612	-0.246419	0.410476
TERG_01612:E006	IR	TERG_01612	0.487029	0.222313
TERG_01612:I002	-	TERG_01612	0.288051	0.408084
TERG_01612:I003	-	TERG_01612	0.25844	0.510076
TERG_01613:I001	-	TERG_01613	-1.5825	0.00183076
TERG_01613:I002	-	TERG_01613	-0.231137	0.363082
TERG_01614:I002	-	TERG_01614	-0.0952331	0.788226
TERG_01614:I003	-	TERG_01614	-0.599229	0.101454
TERG_01614:I004	-	TERG_01614	-0.0850438	0.772966
TERG_01614:I005	-	TERG_01614	-0.588266	0.0798012
TERG_01622:I001	-	TERG_01622	-0.124316	0.741884
TERG_01622:I002	-	TERG_01622	-0.0121266	0.968349
TERG_01623:I001	-	TERG_01623	-0.241018	0.611762
TERG_01624:I002	-	TERG_01624	0.0786953	0.89065
TERG_01624:I003	-	TERG_01624	-0.329687	0.500592
TERG_01625:I001	-	TERG_01625	0.215628	0.725343
TERG_01625:I002	-	TERG_01625	0.170033	0.665982
TERG_01628:I001	-	TERG_01628	-0.511452	0.25739
TERG_01630:I001	-	TERG_01630	0.57052	0.403861
TERG_01633:I001	-	TERG_01633	-0.593558	0.112939
TERG_01633:I002	-	TERG_01633	0.00286986	0.986464
TERG_01634:I001	-	TERG_01634	-0.925166	0.0853655
TERG_01641:E004	IR	TERG_01641	0.338006	0.577246
TERG_01646:E006	IR	TERG_01646	1.2918	0.00400368
TERG_01648:I002	-	TERG_01648	-0.212422	0.656902
TERG_01650:I001	-	TERG_01650	0.332007	0.567216
TERG_01650:I002	-	TERG_01650	0.208631	0.62928
TERG_01650:I003	-	TERG_01650	-0.277044	0.477566
TERG_01652:I001	-	TERG_01652	-0.0309529	0.911024
TERG_01652:I002	-	TERG_01652	-0.0155058	0.97009
TERG_01657:I002	-	TERG_01657	0.161351	0.787609
TERG_01657:I003	-	TERG_01657	-0.873991	0.116303
TERG_01660:I001	-	TERG_01660	0.214813	0.508101
TERG_01660:I002	-	TERG_01660	0.109009	0.749599
TERG_01661:I001	-	TERG_01661	0.153103	0.718274
TERG_01661:I002	-	TERG_01661	0.0240397	0.980249
TERG_01662:I001	-	TERG_01662	-0.253338	0.639712
TERG_01662:I002	-	TERG_01662	0.685067	0.18935
TERG_01665:I001	-	TERG_01665	0.0852269	0.836528
TERG_01665:I002	-	TERG_01665	0.538012	0.32688
TERG_01666:E003	IR	TERG_01666	0.0185889	0.962223
TERG_01666:I001	-	TERG_01666	0.402304	0.410519
TERG_01670:I002	-	TERG_01670	-0.429429	0.309404
TERG_01670:I003	-	TERG_01670	0.7026	0.311852
TERG_01670:I004	-	TERG_01670	0.155564	0.739408
TERG_01673:I002	-	TERG_01673	-0.0997762	0.877511
TERG_01675:I002	-	TERG_01675	0.274948	0.515577
TERG_01675:I004	-	TERG_01675	0.0395835	0.938594
TERG_01676:I001	-	TERG_01676	0.694151	0.0644284
TERG_01676:I002	-	TERG_01676	0.19941	0.675195
TERG_01681:I002	-	TERG_01681	-0.0997958	0.825479
TERG_01683:I001	-	TERG_01683	-0.183001	0.501334
TERG_01683:I002	-	TERG_01683	-0.945446	0.082574
TERG_01686:I001	-	TERG_01686	-1.14777	0.0942213
TERG_01689:E004	IR	TERG_01689	0.711781	0.09136
TERG_01689:I001	-	TERG_01689	-0.386284	0.583692
TERG_01689:I002	-	TERG_01689	0.223513	0.628591
TERG_01694:I001	-	TERG_01694	-0.100554	0.788435
TERG_01694:I002	-	TERG_01694	-0.0341539	0.934576
TERG_01699:I001	-	TERG_01699	-0.0870866	0.806602
TERG_01699:I002	-	TERG_01699	-0.118436	0.781863
TERG_01700:I002	-	TERG_01700	0.0620486	0.852944
TERG_01700:I006	-	TERG_01700	0.139941	0.720325
TERG_01703:I001	-	TERG_01703	0.440439	0.3668
TERG_01704:I001	-	TERG_01704	-0.986904	0.0885305
TERG_01704:I002	-	TERG_01704	-0.0578614	0.875688
TERG_01704:I004	-	TERG_01704	0.470158	0.435228
TERG_01704:I005	-	TERG_01704	1.07106	0.0342882
TERG_01705:I001	-	TERG_01705	-0.242852	0.494636
TERG_01705:I008	-	TERG_01705	-0.723253	0.193098
TERG_01706:I002	-	TERG_01706	0.0668219	0.910224
TERG_01706:I004	-	TERG_01706	-0.266366	0.550665
TERG_01710:I001	-	TERG_01710	-0.0286682	0.931046
TERG_01711:I001	-	TERG_01711	0.367893	0.179809
TERG_01711:I002	-	TERG_01711	-0.576188	0.0451685
TERG_01713:I001	-	TERG_01713	-0.0552237	0.92299
TERG_01713:I002	-	TERG_01713	0.195834	0.515539
TERG_01716:I002	-	TERG_01716	-1.75624	0.0140056
TERG_01717:I001	-	TERG_01717	-0.453189	0.21401
TERG_01717:I002	-	TERG_01717	0.323006	0.264712
TERG_01725:I002	-	TERG_01725	0.49788	0.177528
TERG_01725:I003	-	TERG_01725	0.0864392	0.765222
TERG_01727:I001	-	TERG_01727	-0.065094	0.896468
TERG_01741:I001	-	TERG_01741	-0.426142	0.451187
TERG_01741:I002	-	TERG_01741	0.0410188	0.92874
TERG_01741:I003	-	TERG_01741	-0.309553	0.545079
TERG_01744:E004	IR	TERG_01744	0.189534	0.627122
TERG_01744:I001	-	TERG_01744	-0.357258	0.447324
TERG_01748:I001	-	TERG_01748	0.838733	0.116724
TERG_01748:I002	-	TERG_01748	1.05003	0.0207566
TERG_01748:I003	-	TERG_01748	0.553473	0.194788
TERG_01749:I001	-	TERG_01749	0.0745631	0.817314
TERG_01749:I002	-	TERG_01749	-0.279034	0.57744
TERG_01752:I001	-	TERG_01752	0.210489	0.721564
TERG_01752:I002	-	TERG_01752	1.60618	0.00840042
TERG_01753:I002	-	TERG_01753	0.820964	0.163659
TERG_01757:I001	-	TERG_01757	1.12288	0.000709398
TERG_01757:I002	-	TERG_01757	0.592002	0.136883
TERG_01757:I003	-	TERG_01757	1.09367	0.0019019
TERG_01757:I004	-	TERG_01757	0.936275	0.00525197
TERG_01757:I005	-	TERG_01757	0.854519	0.0281652
TERG_01757:I006	-	TERG_01757	0.960925	0.00418624
TERG_01757:I007	-	TERG_01757	1.18278	0.000507136
TERG_01757:I008	-	TERG_01757	0.819413	0.036145
TERG_01764:E002	IR	TERG_01764	0.0330768	0.939455
TERG_01764:E004	IR	TERG_01764	-0.255119	0.504096
TERG_01764:E006	IR	TERG_01764	-0.296805	0.37509
TERG_01764:I004	-	TERG_01764	-0.55549	0.114815
TERG_01765:I001	-	TERG_01765	-1.14155	0.0679226
TERG_01765:I003	-	TERG_01765	-0.0120341	0.975743
TERG_01768:I001	-	TERG_01768	-0.531435	0.195621
TERG_01768:I002	-	TERG_01768	0.543449	0.28886
TERG_01776:I001	-	TERG_01776	-0.0152248	0.991185
TERG_01776:I002	-	TERG_01776	-0.261804	0.528577
TERG_01777:I001	-	TERG_01777	-0.38542	0.544503
TERG_01778:I001	-	TERG_01778	-0.0735481	0.851327
TERG_01778:I002	-	TERG_01778	-0.0412546	0.903019
TERG_01778:I003	-	TERG_01778	0.0651887	0.831445
TERG_01778:I004	-	TERG_01778	-0.20072	0.730898
TERG_01778:I005	-	TERG_01778	-0.0707874	0.867314
TERG_01784:I001	-	TERG_01784	0.726187	0.0209721
TERG_01784:I002	-	TERG_01784	0.352077	0.353822
TERG_01784:I003	-	TERG_01784	0.674653	0.0725691
TERG_01788:I001	-	TERG_01788	0.180357	0.517747
TERG_01789:E002	IR	TERG_01789	-0.120764	0.740648
TERG_01789:I002	-	TERG_01789	0.327644	0.419926
TERG_01790:I005	-	TERG_01790	1.37989	0.0621883
TERG_01790:I006	-	TERG_01790	0.753084	0.150106
TERG_01800:E002	IR	TERG_01800	-0.332246	0.487568
TERG_01800:E004	IR	TERG_01800	0.278248	0.532289
TERG_01811:I001	-	TERG_01811	-0.512161	0.0769174
TERG_01811:I002	-	TERG_01811	-0.407898	0.236028
TERG_01816:I001	-	TERG_01816	0.195583	0.632561
TERG_01820:I001	-	TERG_01820	1.22779	0.0177686
TERG_01820:I002	-	TERG_01820	1.56268	0.0045273
TERG_01820:I006	-	TERG_01820	-0.00336358	0.994532
TERG_01821:I001	-	TERG_01821	-0.23005	0.516857
TERG_01821:I002	-	TERG_01821	0.139239	0.696616
TERG_01831:I003	-	TERG_01831	-0.322932	0.590692
TERG_01833:I001	-	TERG_01833	0.335371	0.568452
TERG_01833:I002	-	TERG_01833	-0.159907	0.734678
TERG_01834:I002	-	TERG_01834	-0.553184	0.258345
TERG_01835:I001	-	TERG_01835	-0.708355	0.0687083
TERG_01843:I001	-	TERG_01843	0.13884	0.795982
TERG_01843:I002	-	TERG_01843	0.397107	0.500664
TERG_01847:I001	-	TERG_01847	0.0382772	0.90358
TERG_01848:I001	-	TERG_01848	-0.0129571	0.960761
TERG_01848:I002	-	TERG_01848	-0.0608672	0.808883
TERG_01848:I003	-	TERG_01848	0.253084	0.297503
TERG_01849:I001	-	TERG_01849	-0.156123	0.531977
TERG_01849:I002	-	TERG_01849	0.0224561	0.92805
TERG_01851:I001	-	TERG_01851	0.224839	0.741535
TERG_01851:I002	-	TERG_01851	-0.333208	0.615935
TERG_01852:I001	-	TERG_01852	1.13374	0.000193383
TERG_01852:I002	-	TERG_01852	0.868466	0.010591
TERG_01854:I001	-	TERG_01854	-0.512296	0.416812
TERG_01854:I002	-	TERG_01854	-0.00227642	0.99302
TERG_01854:I003	-	TERG_01854	-0.107334	0.692022
TERG_01856:I001	-	TERG_01856	-0.535679	0.15605
TERG_01856:I002	-	TERG_01856	-0.0345239	0.938912
TERG_01856:I003	-	TERG_01856	-1.12867	0.0436457
TERG_01856:I004	-	TERG_01856	-0.0990769	0.776475
TERG_01857:I001	-	TERG_01857	0.651078	0.0620751
TERG_01857:I002	-	TERG_01857	0.165985	0.695103
TERG_01858:I001	-	TERG_01858	0.223907	0.676687
TERG_01858:I002	-	TERG_01858	0.266405	0.308496
TERG_01858:I004	-	TERG_01858	0.903181	0.0262425
TERG_01859:I001	-	TERG_01859	0.163045	0.721459
TERG_01859:I002	-	TERG_01859	-0.0835423	0.839361
TERG_01859:I003	-	TERG_01859	0.0119434	0.973801
TERG_01859:I007	-	TERG_01859	0.703511	0.189839
TERG_01862:I002	-	TERG_01862	-0.0578621	0.903953
TERG_01863:I002	-	TERG_01863	0.383516	0.472118
TERG_01864:I002	-	TERG_01864	-0.322566	0.56661
TERG_01865:I003	-	TERG_01865	-0.212695	0.688776
TERG_01869:I001	-	TERG_01869	-0.623049	0.238972
TERG_01871:I003	-	TERG_01871	0.37331	0.269146
TERG_01877:E002	IR	TERG_01877	0.0438469	0.884226
TERG_01877:I003	-	TERG_01877	1.04172	0.0045717
TERG_01883:I001	-	TERG_01883	0.735705	0.0614536
TERG_01883:I002	-	TERG_01883	-0.364293	0.386258
TERG_01883:I004	-	TERG_01883	0.927716	0.00721898
TERG_01883:I006	-	TERG_01883	-0.235891	0.469186
TERG_01884:I003	-	TERG_01884	-0.190877	0.678402
TERG_01884:I006	-	TERG_01884	-0.156268	0.68566
TERG_01885:I001	-	TERG_01885	-0.0139553	0.982659
TERG_01886:I001	-	TERG_01886	-1.0015	0.0134951
TERG_01886:I002	-	TERG_01886	-0.820449	0.0360196
TERG_01886:I003	-	TERG_01886	-0.535875	0.106069
TERG_01886:I004	-	TERG_01886	-0.832381	0.0173135
TERG_01887:I001	-	TERG_01887	0.717729	0.0650677
TERG_01887:I003	-	TERG_01887	-0.097059	0.798345
TERG_01890:I003	-	TERG_01890	-0.25143	0.666435
TERG_01892:I001	-	TERG_01892	-0.0838954	0.792739
TERG_01895:I001	-	TERG_01895	0.475014	0.355892
TERG_01900:I001	-	TERG_01900	0.147365	0.788271
TERG_01900:I002	-	TERG_01900	-0.394064	0.345063
TERG_01901:E003	IR	TERG_01901	2.01412	2.00264e-05
TERG_01901:I001	-	TERG_01901	1.14898	0.00244772
TERG_01914:I001	-	TERG_01914	0.0847497	0.813098
TERG_01914:I002	-	TERG_01914	-0.270686	0.696698
TERG_01915:I002	-	TERG_01915	-0.715027	0.409364
TERG_01915:I003	-	TERG_01915	-0.298671	0.81779
TERG_01918:I001	-	TERG_01918	0.119391	0.756266
TERG_01918:I003	-	TERG_01918	0.0768741	0.881563
TERG_01919:I001	-	TERG_01919	-0.730911	0.110975
TERG_01919:I002	-	TERG_01919	0.408285	0.345232
TERG_01935:I002	-	TERG_01935	0.10315	0.855661
TERG_01935:I003	-	TERG_01935	0.621973	0.220005
TERG_01936:E003	IR	TERG_01936	0.242621	0.626849
TERG_01937:I001	-	TERG_01937	-0.372382	0.546173
TERG_01937:I002	-	TERG_01937	2.33265e-05	0.940372
TERG_01937:I003	-	TERG_01937	0.327453	0.347285
TERG_01937:I004	-	TERG_01937	0.228666	0.475409
TERG_01938:I001	-	TERG_01938	2.06961	3.25971e-06
TERG_01938:I004	-	TERG_01938	-0.313809	0.334329
TERG_01938:I005	-	TERG_01938	0.623228	0.206779
TERG_01940:I003	-	TERG_01940	0.374164	0.363457
TERG_01940:I004	-	TERG_01940	-0.227083	0.692452
TERG_01941:I004	-	TERG_01941	0.0931261	0.798402
TERG_01942:I001	-	TERG_01942	0.234508	0.571159
TERG_01942:I002	-	TERG_01942	0.441837	0.159985
TERG_01942:I003	-	TERG_01942	0.544128	0.0887287
TERG_01942:I004	-	TERG_01942	0.460356	0.333642
TERG_01942:I005	-	TERG_01942	0.850251	0.0220208
TERG_01949:I001	-	TERG_01949	-0.0983908	0.867739
TERG_01949:I002	-	TERG_01949	-0.315872	0.49638
TERG_01949:I003	-	TERG_01949	0.237512	0.590229
TERG_01952:I002	-	TERG_01952	0.992691	0.0157489
TERG_01952:I003	-	TERG_01952	0.294079	0.365307
TERG_01956:I001	-	TERG_01956	0.245266	0.60686
TERG_01956:I002	-	TERG_01956	0.897438	0.0328473
TERG_01957:I001	-	TERG_01957	1.3613	0.00405035
TERG_01957:I002	-	TERG_01957	0.318389	0.478795
TERG_01964:I001	-	TERG_01964	0.14334	0.728578
TERG_01964:I002	-	TERG_01964	-0.0798451	0.863254
TERG_01965:I001	-	TERG_01965	0.337745	0.537778
TERG_01965:I002	-	TERG_01965	1.05926	0.0488915
TERG_01965:I003	-	TERG_01965	0.607028	0.344373
TERG_01965:I004	-	TERG_01965	0.373216	0.435125
TERG_01965:I005	-	TERG_01965	1.10137	0.0167691
TERG_01965:I006	-	TERG_01965	0.459647	0.384428
TERG_01966:I001	-	TERG_01966	0.320648	0.459886
TERG_01966:I002	-	TERG_01966	0.884352	0.0635518
TERG_01972:E003	IR	TERG_01972	0.491889	0.173772
TERG_01974:I002	-	TERG_01974	-0.0224749	0.943371
TERG_01984:I001	-	TERG_01984	-0.47799	0.329103
TERG_01988:I001	-	TERG_01988	-0.580737	0.149893
TERG_01988:I002	-	TERG_01988	-0.30743	0.459404
TERG_01991:I001	-	TERG_01991	0.000810715	0.992893
TERG_01991:I002	-	TERG_01991	-0.131165	0.750416
TERG_01991:I003	-	TERG_01991	-0.299504	0.443618
TERG_01991:I004	-	TERG_01991	-0.240798	0.455346
TERG_01991:I005	-	TERG_01991	-0.0430671	0.915962
TERG_01991:I006	-	TERG_01991	0.0957	0.794309
TERG_01991:I007	-	TERG_01991	0.217264	0.545111
TERG_01993:I001	-	TERG_01993	0.298103	0.539477
TERG_01993:I002	-	TERG_01993	-0.431801	0.270288
TERG_01993:I004	-	TERG_01993	0.863545	0.13572
TERG_01993:I005	-	TERG_01993	1.23702	0.142857
TERG_01994:I001	-	TERG_01994	1.03273	0.257659
TERG_01994:I004	-	TERG_01994	0.323185	0.638232
TERG_01994:I005	-	TERG_01994	0.0593809	0.909692
TERG_01994:I006	-	TERG_01994	0.819219	0.309862
TERG_02005:I002	-	TERG_02005	-0.921776	0.141054
TERG_02006:I002	-	TERG_02006	0.41868	0.400279
TERG_02007:I003	-	TERG_02007	-0.258075	0.70575
TERG_02018:I001	-	TERG_02018	-0.479969	0.182825
TERG_02018:I002	-	TERG_02018	-0.156335	0.661221
TERG_02018:I004	-	TERG_02018	-0.179756	0.605247
TERG_02020:E002	IR	TERG_02020	0.413032	0.248592
TERG_02020:E004	IR	TERG_02020	-0.201271	0.602359
TERG_02020:I003	-	TERG_02020	-0.0464741	0.882239
TERG_02029:I001	-	TERG_02029	0.0657572	0.9308
TERG_02029:I002	-	TERG_02029	-0.261674	0.612052
TERG_02029:I003	-	TERG_02029	-0.0377416	0.879409
TERG_02029:I005	-	TERG_02029	-0.353181	0.568531
TERG_02031:I001	-	TERG_02031	0.2409	0.727904
TERG_02031:I002	-	TERG_02031	-0.672809	0.157852
TERG_02031:I003	-	TERG_02031	0.376452	0.599184
TERG_02033:I001	-	TERG_02033	0.190068	0.549562
TERG_02033:I002	-	TERG_02033	-0.0325509	0.924955
TERG_02034:E005	IR	TERG_02034	0.184863	0.591703
TERG_02034:I001	-	TERG_02034	0.126457	0.683919
TERG_02034:I002	-	TERG_02034	0.0988582	0.760399
TERG_02040:I002	-	TERG_02040	-0.0128515	0.979176
TERG_02042:I002	-	TERG_02042	-0.761395	0.1794
TERG_02046:I001	-	TERG_02046	0.197131	0.54809
TERG_02046:I002	-	TERG_02046	-0.0197236	0.960541
TERG_02046:I003	-	TERG_02046	-0.0625667	0.881106
TERG_02049:I001	-	TERG_02049	-0.166585	0.808522
TERG_02049:I002	-	TERG_02049	-0.387961	0.515286
TERG_02049:I003	-	TERG_02049	-0.494771	0.435491
TERG_02050:I001	-	TERG_02050	0.858917	0.125537
TERG_02050:I002	-	TERG_02050	0.398119	0.519623
TERG_02056:I001	-	TERG_02056	0.640707	0.254767
TERG_02056:I003	-	TERG_02056	0.0766832	0.829909
TERG_02056:I004	-	TERG_02056	0.0602831	0.893906
TERG_02057:I002	-	TERG_02057	0.200077	0.686616
TERG_02059:I002	-	TERG_02059	-0.42959	0.505769
TERG_02059:I003	-	TERG_02059	-0.418413	0.254365
TERG_02062:I001	-	TERG_02062	-0.776761	0.122518
TERG_02062:I002	-	TERG_02062	-0.16855	0.590744
TERG_02063:E003	IR	TERG_02063	-0.65198	0.263623
TERG_02063:I001	-	TERG_02063	0.521348	0.254414
TERG_02066:I001	-	TERG_02066	-0.701529	0.105042
TERG_02066:I002	-	TERG_02066	0.438174	0.377501
TERG_02068:I001	-	TERG_02068	0.0877166	0.723535
TERG_02071:I001	-	TERG_02071	-0.0642985	0.824494
TERG_02071:I002	-	TERG_02071	-0.100417	0.809057
TERG_02073:I001	-	TERG_02073	1.76129	0.00280979
TERG_02073:I005	-	TERG_02073	-0.15406	0.701071
TERG_02074:I003	-	TERG_02074	-0.516983	0.398701
TERG_02075:E006	IR	TERG_02075	0.320376	0.521741
TERG_02078:I002	-	TERG_02078	-0.0308275	0.932931
TERG_02078:I003	-	TERG_02078	0.252459	0.587806
TERG_02078:I004	-	TERG_02078	0.149713	0.670242
TERG_02081:I001	-	TERG_02081	-1.42817	0.00415209
TERG_02081:I002	-	TERG_02081	-1.30891	7.75106e-05
TERG_02083:I001	-	TERG_02083	0.803514	0.0704893
TERG_02090:I001	-	TERG_02090	-0.00209279	0.967441
TERG_02090:I002	-	TERG_02090	-0.0764732	0.835108
TERG_02100:I001	-	TERG_02100	0.12798	0.866986
TERG_02100:I002	-	TERG_02100	0.516147	0.296242
TERG_02100:I003	-	TERG_02100	0.237829	0.639517
TERG_02100:I004	-	TERG_02100	-0.00444875	0.937712
TERG_02104:I001	-	TERG_02104	0.109613	0.783054
TERG_02104:I002	-	TERG_02104	0.271762	0.413713
TERG_02110:I002	-	TERG_02110	-0.448525	0.532768
TERG_02111:I001	-	TERG_02111	-0.120612	0.7961
TERG_02111:I002	-	TERG_02111	0.476168	0.360632
TERG_02111:I003	-	TERG_02111	0.421246	0.454206
TERG_02112:I001	-	TERG_02112	0.0433481	0.903486
TERG_02112:I002	-	TERG_02112	0.122704	0.705295
TERG_02116:I002	-	TERG_02116	-0.464308	0.305738
TERG_02116:I004	-	TERG_02116	-0.953297	0.163124
TERG_02118:E002	IR	TERG_02118	0.0534961	0.911012
TERG_02118:I002	-	TERG_02118	-0.555298	0.226705
TERG_02121:I001	-	TERG_02121	-0.316094	0.382447
TERG_02121:I002	-	TERG_02121	0.374489	0.358456
TERG_02123:I001	-	TERG_02123	0.295701	0.507786
TERG_02123:I002	-	TERG_02123	-0.263491	0.523497
TERG_02126:I001	-	TERG_02126	-4.588	2.18874e-06
TERG_02126:I002	-	TERG_02126	-2.07975	0.0102286
TERG_02126:I003	-	TERG_02126	-1.17855	0.0292012
TERG_02127:I001	-	TERG_02127	-0.130124	0.70676
TERG_02127:I002	-	TERG_02127	0.0439772	0.853191
TERG_02131:I002	-	TERG_02131	-0.934115	0.0584327
TERG_02140:I001	-	TERG_02140	0.00951873	0.972946
TERG_02140:I002	-	TERG_02140	-0.256308	0.562708
TERG_02140:I003	-	TERG_02140	-0.143108	0.648844
TERG_02151:I001	-	TERG_02151	3.08115	0.0022453
TERG_02151:I002	-	TERG_02151	0.0465809	0.937901
TERG_02158:I002	-	TERG_02158	0.0173483	0.972993
TERG_02163:I001	-	TERG_02163	-1.27731	0.0197817
TERG_02163:I002	-	TERG_02163	-1.17784	0.0737095
TERG_02172:I001	-	TERG_02172	2.18958	1.06065e-07
TERG_02172:I002	-	TERG_02172	-1.26157	0.0152361
TERG_02181:I002	-	TERG_02181	0.156233	0.744689
TERG_02186:I002	-	TERG_02186	0.664648	0.142426
TERG_02189:I005	-	TERG_02189	0.256811	0.458549
TERG_02190:I002	-	TERG_02190	0.552245	0.168066
TERG_02196:I001	-	TERG_02196	0.43334	0.168054
TERG_02199:E003	IR	TERG_02199	0.119965	0.718199
TERG_02199:E005	IR	TERG_02199	0.612285	0.0698513
TERG_02199:I001	-	TERG_02199	0.487297	0.119006
TERG_02210:I001	-	TERG_02210	0.350769	0.322554
TERG_02210:I002	-	TERG_02210	0.930624	0.0155896
TERG_02211:I001	-	TERG_02211	-0.0626853	0.849875
TERG_02213:I002	-	TERG_02213	-0.239957	0.605628
TERG_02213:I003	-	TERG_02213	3.88409	5.43188e-06
TERG_02213:I004	-	TERG_02213	-0.0529217	0.907385
TERG_02214:I001	-	TERG_02214	-0.260962	0.653931
TERG_02219:I001	-	TERG_02219	0.995684	0.102858
TERG_02221:E003	IR	TERG_02221	-0.0376856	0.917943
TERG_02221:E005	IR	TERG_02221	0.572553	0.212544
TERG_02221:E007	IR	TERG_02221	0.429523	0.275569
TERG_02221:I001	-	TERG_02221	1.33996	0.00351498
TERG_02222:E002	IR	TERG_02222	-0.41695	0.538587
TERG_02222:I002	-	TERG_02222	-0.233545	0.496118
TERG_02223:I001	-	TERG_02223	0.992025	0.0477639
TERG_02225:E002	IR	TERG_02225	-0.215154	0.710476
TERG_02225:E004	IR	TERG_02225	0.0551959	0.890536
TERG_02229:I001	-	TERG_02229	0.126702	0.623948
TERG_02229:I002	-	TERG_02229	-0.0651828	0.786398
TERG_02234:I001	-	TERG_02234	0.610112	0.133092
TERG_02234:I002	-	TERG_02234	-0.204877	0.628603
TERG_02234:I003	-	TERG_02234	-0.0323056	0.895489
TERG_02234:I004	-	TERG_02234	0.324446	0.516669
TERG_02234:I005	-	TERG_02234	-1.26558	0.017464
TERG_02237:I002	-	TERG_02237	0.599734	0.0283034
TERG_02238:I001	-	TERG_02238	0.725095	0.0185495
TERG_02238:I002	-	TERG_02238	-0.480602	0.312662
TERG_02238:I003	-	TERG_02238	-0.689547	0.198378
TERG_02249:I001	-	TERG_02249	-1.52925	0.00278061
TERG_02249:I002	-	TERG_02249	-2.58855	1.31666e-05
TERG_02252:I001	-	TERG_02252	0.193482	0.444255
TERG_02254:I002	-	TERG_02254	-0.226858	0.651128
TERG_02254:I003	-	TERG_02254	-0.0553704	0.908438
TERG_02254:I004	-	TERG_02254	0.443974	0.210316
TERG_02256:I001	-	TERG_02256	0.0170105	0.959812
TERG_02262:I001	-	TERG_02262	0.0819358	0.758089
TERG_02262:I002	-	TERG_02262	0.0414216	0.892332
TERG_02262:I003	-	TERG_02262	-0.13348	0.724557
TERG_02262:I004	-	TERG_02262	0.0995813	0.7655
TERG_02262:I005	-	TERG_02262	-0.634866	0.20361
TERG_02263:I001	-	TERG_02263	1.18403	0.0632814
TERG_02263:I002	-	TERG_02263	-0.244348	0.549427
TERG_02264:I001	-	TERG_02264	0.0891604	0.83232
TERG_02266:I001	-	TERG_02266	-0.00304827	0.992194
TERG_02266:I002	-	TERG_02266	0.999479	0.0634606
TERG_02266:I003	-	TERG_02266	0.9352	0.0571387
TERG_02273:I001	-	TERG_02273	0.105995	0.707941
TERG_02273:I002	-	TERG_02273	-0.1912	0.509542
TERG_02274:E003	IR	TERG_02274	-0.264955	0.428133
TERG_02275:I001	-	TERG_02275	0.200778	0.489836
TERG_02275:I002	-	TERG_02275	-0.886981	0.0867301
TERG_02275:I003	-	TERG_02275	-0.468719	0.35156
TERG_02283:I001	-	TERG_02283	-0.543622	0.304004
TERG_02283:I002	-	TERG_02283	0.113531	0.793676
TERG_02283:I003	-	TERG_02283	-0.37178	0.428069
TERG_02286:I003	-	TERG_02286	-0.955041	0.10669
TERG_02287:I001	-	TERG_02287	-0.311864	0.361815
TERG_02287:I002	-	TERG_02287	0.322456	0.368085
TERG_02287:I003	-	TERG_02287	0.531764	0.220602
TERG_02287:I004	-	TERG_02287	-0.474143	0.27289
TERG_02287:I005	-	TERG_02287	0.147879	0.645027
TERG_02287:I006	-	TERG_02287	-0.328472	0.443012
TERG_02287:I008	-	TERG_02287	-0.594426	0.288624
TERG_02290:I001	-	TERG_02290	0.735733	0.211281
TERG_02290:I002	-	TERG_02290	-0.415716	0.558024
TERG_02298:I001	-	TERG_02298	-0.190308	0.802557
TERG_02298:I002	-	TERG_02298	0.151587	0.675163
TERG_02299:I001	-	TERG_02299	1.68898	0.000298491
TERG_02299:I002	-	TERG_02299	1.24811	0.0274029
TERG_02299:I003	-	TERG_02299	1.885	0.0144044
TERG_02302:I001	-	TERG_02302	0.105615	0.740744
TERG_02302:I002	-	TERG_02302	-0.0637354	0.839731
TERG_02302:I003	-	TERG_02302	0.00980936	0.972204
TERG_02306:I001	-	TERG_02306	-0.171506	0.558659
TERG_02306:I002	-	TERG_02306	0.450196	0.276014
TERG_02308:I001	-	TERG_02308	0.00309341	0.955437
TERG_02308:I002	-	TERG_02308	-0.409464	0.375215
TERG_02309:I002	-	TERG_02309	0.713618	0.0957498
TERG_02309:I003	-	TERG_02309	-0.578587	0.185915
TERG_02312:I001	-	TERG_02312	-0.279745	0.391358
TERG_02312:I002	-	TERG_02312	-0.91032	0.0928125
TERG_02312:I003	-	TERG_02312	0.116239	0.734812
TERG_02313:I001	-	TERG_02313	0.55664	0.272051
TERG_02315:I001	-	TERG_02315	-0.425982	0.32679
TERG_02315:I002	-	TERG_02315	-3.90664	0.000134905
TERG_02317:E004	IR	TERG_02317	-0.0552798	0.917146
TERG_02323:I001	-	TERG_02323	0.109955	0.878224
TERG_02323:I002	-	TERG_02323	-0.252209	0.542549
TERG_02323:I003	-	TERG_02323	-0.499741	0.205281
TERG_02324:I001	-	TERG_02324	0.340101	0.553956
TERG_02324:I003	-	TERG_02324	-3.29428	0.000649527
TERG_02325:I001	-	TERG_02325	-0.307689	0.598037
TERG_02325:I002	-	TERG_02325	-0.973713	0.0823409
TERG_02325:I003	-	TERG_02325	-0.240071	0.629946
TERG_02325:I004	-	TERG_02325	0.23106	0.672584
TERG_02325:I005	-	TERG_02325	-0.877311	0.14863
TERG_02337:I001	-	TERG_02337	-0.520089	0.394982
TERG_02337:I003	-	TERG_02337	-0.38469	0.245133
TERG_02337:I004	-	TERG_02337	-1.01375	0.00902165
TERG_02337:I005	-	TERG_02337	-0.171122	0.778206
TERG_02342:I002	-	TERG_02342	0.357215	0.476793
TERG_02353:E002	IR	TERG_02353	-0.0681455	0.875917
TERG_02353:E004	IR	TERG_02353	-0.110176	0.852765
TERG_02363:I002	-	TERG_02363	-0.445694	0.326619
TERG_02368:I001	-	TERG_02368	-0.54969	0.247778
TERG_02368:I002	-	TERG_02368	-0.159531	0.803143
TERG_02369:I002	-	TERG_02369	-0.112044	0.857872
TERG_02369:I003	-	TERG_02369	-0.253424	0.674269
TERG_02373:I002	-	TERG_02373	-0.975439	0.125697
TERG_02374:I002	-	TERG_02374	0.465008	0.358437
TERG_02376:I001	-	TERG_02376	0.285888	0.41277
TERG_02377:I001	-	TERG_02377	0.477413	0.272412
TERG_02377:I003	-	TERG_02377	0.0717107	0.881517
TERG_02377:I005	-	TERG_02377	-0.255339	0.468197
TERG_02378:I001	-	TERG_02378	0.194871	0.841689
TERG_02378:I002	-	TERG_02378	0.19041	0.746801
TERG_02381:I002	-	TERG_02381	-0.350735	0.495052
TERG_02381:I003	-	TERG_02381	-0.0538271	0.879878
TERG_02381:I004	-	TERG_02381	0.0410785	0.888925
TERG_02382:I002	-	TERG_02382	-0.0360039	0.886423
TERG_02383:E002	IR	TERG_02383	0.224937	0.571308
TERG_02383:E004	IR	TERG_02383	-0.0543117	0.928678
TERG_02389:I002	-	TERG_02389	-0.0427341	0.930949
TERG_02390:I001	-	TERG_02390	0.0596559	0.904725
TERG_02398:I002	-	TERG_02398	0.0566513	0.904089
TERG_02400:E002	IR	TERG_02400	-0.0277176	0.899736
TERG_02400:E005	IR	TERG_02400	0.766004	0.20672
TERG_02400:E007	IR	TERG_02400	0.905013	0.13683
TERG_02400:I002	-	TERG_02400	1.31182	0.0212158
TERG_02402:E002	IR	TERG_02402	-0.327762	0.6255
TERG_02402:E004	IR	TERG_02402	0.23641	0.651356
TERG_02402:I003	-	TERG_02402	-0.222415	0.697721
TERG_02402:I004	-	TERG_02402	0.467995	0.324878
TERG_02403:I003	-	TERG_02403	-1.57977	0.0218988
TERG_02404:I002	-	TERG_02404	0.364831	0.311805
TERG_02404:I003	-	TERG_02404	0.943962	0.00139882
TERG_02404:I004	-	TERG_02404	0.629863	0.0919814
TERG_02405:I003	-	TERG_02405	0.169472	0.65333
TERG_02408:I002	-	TERG_02408	0.0581023	0.891826
TERG_02408:I003	-	TERG_02408	-0.00553752	0.989798
TERG_02408:I004	-	TERG_02408	-0.602533	0.375772
TERG_02408:I005	-	TERG_02408	0.133366	0.74833
TERG_02409:I003	-	TERG_02409	0.0334597	0.934119
TERG_02410:I001	-	TERG_02410	-0.409055	0.379709
TERG_02415:I001	-	TERG_02415	-0.940798	0.123706
TERG_02415:I002	-	TERG_02415	0.231041	0.599687
TERG_02416:I001	-	TERG_02416	-0.0653433	0.809983
TERG_02416:I002	-	TERG_02416	0.18082	0.637562
TERG_02417:I001	-	TERG_02417	-0.416063	0.365445
TERG_02417:I002	-	TERG_02417	0.473515	0.280612
TERG_02417:I003	-	TERG_02417	1.55074	0.0270165
TERG_02417:I004	-	TERG_02417	0.119278	0.83102
TERG_02422:I001	-	TERG_02422	-0.644156	0.20101
TERG_02422:I002	-	TERG_02422	-0.622369	0.218691
TERG_02422:I003	-	TERG_02422	-0.60271	0.212641
TERG_02422:I004	-	TERG_02422	-1.14291	0.131337
TERG_02422:I006	-	TERG_02422	0.662241	0.213531
TERG_02422:I007	-	TERG_02422	-0.0396513	0.911902
TERG_02422:I008	-	TERG_02422	-0.277572	0.574382
TERG_02423:I001	-	TERG_02423	0.454812	0.121673
TERG_02423:I002	-	TERG_02423	0.134874	0.717242
TERG_02424:I001	-	TERG_02424	-0.814404	0.157976
TERG_02424:I002	-	TERG_02424	-0.423342	0.458151
TERG_02424:I003	-	TERG_02424	-0.606793	0.38498
TERG_02424:I004	-	TERG_02424	-0.428681	0.555462
TERG_02425:E003	IR	TERG_02425	-0.771418	0.076551
TERG_02428:I001	-	TERG_02428	0.169518	0.586135
TERG_02428:I002	-	TERG_02428	0.174424	0.578755
TERG_02428:I003	-	TERG_02428	-0.410921	0.373364
TERG_02429:I001	-	TERG_02429	-1.36576	2.50519e-05
TERG_02429:I002	-	TERG_02429	-0.929231	0.0218542
TERG_02429:I003	-	TERG_02429	-4.76497	3.19689e-14
TERG_02430:I001	-	TERG_02430	0.413854	0.224738
TERG_02431:I001	-	TERG_02431	0.0542977	0.867248
TERG_02434:I001	-	TERG_02434	-0.789748	0.0662633
TERG_02438:I002	-	TERG_02438	0.489442	0.243473
TERG_02442:I001	-	TERG_02442	-0.257857	0.53182
TERG_02442:I002	-	TERG_02442	0.294574	0.383376
TERG_02443:I001	-	TERG_02443	0.346409	0.395628
TERG_02443:I002	-	TERG_02443	0.0856721	0.791206
TERG_02444:I002	-	TERG_02444	0.537363	0.443728
TERG_02447:E004	IR	TERG_02447	0.271983	0.659088
TERG_02447:E006	IR	TERG_02447	0.188909	0.752361
TERG_02450:I001	-	TERG_02450	0.0984912	0.747774
TERG_02450:I002	-	TERG_02450	0.0862924	0.794816
TERG_02455:I001	-	TERG_02455	0.388124	0.34746
TERG_02455:I002	-	TERG_02455	-0.0160032	0.97811
TERG_02457:I001	-	TERG_02457	0.59752	0.40598
TERG_02457:I002	-	TERG_02457	0.697002	0.109135
TERG_02457:I003	-	TERG_02457	-0.0774322	0.874017
TERG_02458:E004	IR	TERG_02458	-0.105799	0.827867
TERG_02460:I002	-	TERG_02460	0.270545	0.374534
TERG_02468:I001	-	TERG_02468	0.645794	0.0855053
TERG_02468:I005	-	TERG_02468	0.326422	0.508466
TERG_02472:E003	IR	TERG_02472	0.170963	0.667648
TERG_02472:E005	IR	TERG_02472	-0.798029	0.0137986
TERG_02472:E007	IR	TERG_02472	-0.468298	0.213137
TERG_02472:E009	IR	TERG_02472	-0.453558	0.195314
TERG_02472:E012	IR	TERG_02472	-0.423555	0.314848
TERG_02472:I001	-	TERG_02472	-0.0633751	0.851233
TERG_02472:I006	-	TERG_02472	-0.370462	0.461818
TERG_02478:I001	-	TERG_02478	-0.258352	0.565609
TERG_02478:I002	-	TERG_02478	0.260862	0.671677
TERG_02482:I001	-	TERG_02482	0.00469639	0.985105
TERG_02482:I002	-	TERG_02482	0.353169	0.545075
TERG_02486:I001	-	TERG_02486	-0.621763	0.238333
TERG_02486:I002	-	TERG_02486	-0.655359	0.184959
TERG_02486:I003	-	TERG_02486	-0.639184	0.368132
TERG_02486:I004	-	TERG_02486	-0.595454	0.253916
TERG_02486:I005	-	TERG_02486	-1.36831	0.0262838
TERG_02487:I001	-	TERG_02487	0.0981882	0.923962
TERG_02487:I002	-	TERG_02487	-0.103398	0.842413
TERG_02487:I006	-	TERG_02487	-0.969802	0.243239
TERG_02492:I002	-	TERG_02492	-0.0850454	0.738501
TERG_02492:I003	-	TERG_02492	0.0110325	0.971526
TERG_02494:E002	IR	TERG_02494	-1.24404	0.000620876
TERG_02494:I002	-	TERG_02494	0.259003	0.300435
TERG_02494:I003	-	TERG_02494	0.14553	0.540057
TERG_02496:I002	-	TERG_02496	-0.826248	0.012603
TERG_02496:I004	-	TERG_02496	-0.199336	0.625025
TERG_02496:I006	-	TERG_02496	0.53543	0.204214
TERG_02504:I001	-	TERG_02504	-0.788524	0.0366279
TERG_02504:I002	-	TERG_02504	0.216503	0.536486
TERG_02505:I004	-	TERG_02505	-0.27832	0.610038
TERG_02508:I004	-	TERG_02508	0.473858	0.238548
TERG_02510:I001	-	TERG_02510	0.272675	0.669141
TERG_02510:I003	-	TERG_02510	1.43786	0.0122529
TERG_02513:I001	-	TERG_02513	-0.611325	0.289146
TERG_02513:I002	-	TERG_02513	-0.305482	0.633347
TERG_02513:I003	-	TERG_02513	0.0860883	0.840364
TERG_02513:I007	-	TERG_02513	-0.386132	0.435034
TERG_02513:I010	-	TERG_02513	-1.35989	0.00179574
TERG_02518:I001	-	TERG_02518	-0.688678	0.121964
TERG_02518:I002	-	TERG_02518	-1.19106	0.00470908
TERG_02519:I001	-	TERG_02519	-0.103848	0.806792
TERG_02519:I004	-	TERG_02519	-0.0792875	0.804133
TERG_02523:E003	IR	TERG_02523	-1.09472	0.0534059
TERG_02524:I003	-	TERG_02524	0.512095	0.27226
TERG_02524:I005	-	TERG_02524	0.0565242	0.878709
TERG_02524:I006	-	TERG_02524	-0.569272	0.196027
TERG_02524:I007	-	TERG_02524	-0.219701	0.513461
TERG_02524:I008	-	TERG_02524	0.0130806	0.960959
TERG_02527:I001	-	TERG_02527	0.710545	0.135145
TERG_02527:I004	-	TERG_02527	-1.24976	0.0300264
TERG_02528:I001	-	TERG_02528	0.56967	0.0560238
TERG_02528:I002	-	TERG_02528	0.585777	0.0710388
TERG_02528:I003	-	TERG_02528	0.588697	0.0288785
TERG_02528:I004	-	TERG_02528	0.380822	0.164127
TERG_02531:I001	-	TERG_02531	-0.570636	0.061294
TERG_02531:I002	-	TERG_02531	0.0670978	0.899129
TERG_02531:I003	-	TERG_02531	-0.543334	0.289676
TERG_02532:I003	-	TERG_02532	0.315791	0.422289
TERG_02534:I001	-	TERG_02534	1.53857	0.000877796
TERG_02534:I002	-	TERG_02534	0.787436	0.201067
TERG_02535:I001	-	TERG_02535	-0.0467778	0.924835
TERG_02535:I002	-	TERG_02535	0.507913	0.357724
TERG_02535:I003	-	TERG_02535	-0.0526353	0.92657
TERG_02541:I001	-	TERG_02541	2.02536	0.000721352
TERG_02541:I002	-	TERG_02541	1.45587	0.0118681
TERG_02542:E003	IR	TERG_02542	0.467397	0.715292
TERG_02542:I001	-	TERG_02542	-1.89999	0.0754041
TERG_02543:I002	-	TERG_02543	-0.00445389	0.968079
TERG_02543:I003	-	TERG_02543	0.466933	0.285799
TERG_02544:I001	-	TERG_02544	-0.05905	0.874754
TERG_02544:I002	-	TERG_02544	0.00417892	0.987003
TERG_02545:E002	IR	TERG_02545	-0.296786	0.479204
TERG_02545:E004	IR	TERG_02545	-1.07302	0.0401454
TERG_02545:E006	IR	TERG_02545	1.03771	0.000129347
TERG_02550:I002	-	TERG_02550	0.36803	0.255929
TERG_02551:E002	IR	TERG_02551	0.252049	0.428537
TERG_02551:I002	-	TERG_02551	-0.227179	0.419712
TERG_02558:I001	-	TERG_02558	0.0395549	0.892109
TERG_02558:I002	-	TERG_02558	-0.0411155	0.886891
TERG_02559:I001	-	TERG_02559	-0.291754	0.453889
TERG_02561:I001	-	TERG_02561	0.219177	0.40404
TERG_02561:I002	-	TERG_02561	0.165856	0.504908
TERG_02562:E003	IR	TERG_02562	-0.765022	0.0436001
TERG_02562:I001	-	TERG_02562	-0.0338073	0.926999
TERG_02562:I003	-	TERG_02562	-0.256966	0.532097
TERG_02564:I001	-	TERG_02564	-0.78103	0.125343
TERG_02564:I002	-	TERG_02564	0.107654	0.788236
TERG_02571:I001	-	TERG_02571	-0.379855	0.419845
TERG_02571:I002	-	TERG_02571	-0.74219	0.206524
TERG_02581:I001	-	TERG_02581	-0.0766295	0.877568
TERG_02581:I002	-	TERG_02581	-0.0695191	0.907357
TERG_02583:I002	-	TERG_02583	0.530716	0.258438
TERG_02591:I001	-	TERG_02591	-0.251174	0.535537
TERG_02591:I002	-	TERG_02591	0.38421	0.28472
TERG_02591:I003	-	TERG_02591	0.778554	0.0292548
TERG_02591:I004	-	TERG_02591	0.45411	0.254108
TERG_02592:I002	-	TERG_02592	-0.0870647	0.847078
TERG_02599:I001	-	TERG_02599	0.0224219	0.966541
TERG_02599:I003	-	TERG_02599	0.193788	0.610704
TERG_02601:I004	-	TERG_02601	-0.320354	0.47904
TERG_02601:I007	-	TERG_02601	0.148526	0.649314
TERG_02605:I001	-	TERG_02605	-0.869711	0.260114
TERG_02605:I002	-	TERG_02605	0.170534	0.644304
TERG_02605:I003	-	TERG_02605	-0.230138	0.719704
TERG_02608:I002	-	TERG_02608	0.155841	0.604412
TERG_02608:I004	-	TERG_02608	-0.744189	0.283893
TERG_02612:E004	IR	TERG_02612	0.998975	0.00248769
TERG_02612:I001	-	TERG_02612	1.65829	2.22453e-06
TERG_02612:I002	-	TERG_02612	1.33139	0.000124406
TERG_02613:I001	-	TERG_02613	0.0528462	0.916475
TERG_02613:I003	-	TERG_02613	0.0308977	0.897477
TERG_02613:I004	-	TERG_02613	0.260186	0.664509
TERG_02615:I001	-	TERG_02615	1.0384	0.0662635
TERG_02618:I001	-	TERG_02618	0.0219759	0.967218
TERG_02618:I004	-	TERG_02618	0.0267239	0.940192
TERG_02628:I001	-	TERG_02628	0.355893	0.453595
TERG_02628:I002	-	TERG_02628	-0.208275	0.711155
TERG_02628:I003	-	TERG_02628	0.435823	0.325147
TERG_02628:I007	-	TERG_02628	0.00300189	0.995649
TERG_02629:I002	-	TERG_02629	0.519247	0.238274
TERG_02629:I003	-	TERG_02629	0.755891	0.109332
TERG_02629:I004	-	TERG_02629	1.36663	0.000632195
TERG_02631:I002	-	TERG_02631	-0.294676	0.302999
TERG_02633:I001	-	TERG_02633	-0.129399	0.841786
TERG_02633:I002	-	TERG_02633	-0.239846	0.669249
TERG_02637:E002	IR	TERG_02637	0.345105	0.441279
TERG_02637:I003	-	TERG_02637	1.19323	0.0240428
TERG_02641:E003	IR	TERG_02641	0.100207	0.855316
TERG_02641:I002	-	TERG_02641	-0.0142069	0.955108
TERG_02649:I002	-	TERG_02649	-0.151802	0.815188
TERG_02649:I003	-	TERG_02649	-0.0420898	0.947599
TERG_02654:I005	-	TERG_02654	0.0996918	0.809355
TERG_02669:I001	-	TERG_02669	-0.388123	0.385355
TERG_02669:I002	-	TERG_02669	-0.0782815	0.82775
TERG_02670:I001	-	TERG_02670	0.747623	0.120173
TERG_02670:I002	-	TERG_02670	-0.51423	0.327818
TERG_02672:I001	-	TERG_02672	-0.0557135	0.913288
TERG_02672:I004	-	TERG_02672	0.317146	0.619025
TERG_02675:E002	IR	TERG_02675	-0.27278	0.37135
TERG_02675:E004	IR	TERG_02675	-0.382356	0.181944
TERG_02675:E006	IR	TERG_02675	-0.151723	0.676425
TERG_02675:E008	IR	TERG_02675	-0.279328	0.43807
TERG_02675:I005	-	TERG_02675	-0.265315	0.449284
TERG_02676:I001	-	TERG_02676	-0.228723	0.501018
TERG_02676:I002	-	TERG_02676	-0.0490035	0.901478
TERG_02676:I003	-	TERG_02676	0.704413	0.138654
TERG_02677:I001	-	TERG_02677	0.473066	0.509591
TERG_02677:I002	-	TERG_02677	-0.193945	0.74279
TERG_02677:I003	-	TERG_02677	-0.102968	0.863208
TERG_02681:I005	-	TERG_02681	0.295959	0.598381
TERG_02681:I006	-	TERG_02681	0.754633	0.0373175
TERG_02689:I001	-	TERG_02689	0.326114	0.557938
TERG_02689:I002	-	TERG_02689	0.458265	0.249931
TERG_02689:I003	-	TERG_02689	0.488044	0.262392
TERG_02692:E002	IR	TERG_02692	0.10023	0.788829
TERG_02692:E004	IR	TERG_02692	0.11945	0.74382
TERG_02694:E002	IR	TERG_02694	-0.404588	0.162578
TERG_02694:E007	IR	TERG_02694	0.320189	0.310202
TERG_02697:I001	-	TERG_02697	-1.14367	0.00172794
TERG_02697:I002	-	TERG_02697	-0.602173	0.194975
TERG_02697:I003	-	TERG_02697	-0.815035	0.0370568
TERG_02697:I004	-	TERG_02697	0.175314	0.673151
TERG_02705:I001	-	TERG_02705	-0.0951697	0.923417
TERG_02705:I002	-	TERG_02705	-1.41405	0.0499295
TERG_02705:I004	-	TERG_02705	0.707231	0.228979
TERG_02709:I001	-	TERG_02709	0.355234	0.566172
TERG_02709:I003	-	TERG_02709	-0.426257	0.342326
TERG_02711:I001	-	TERG_02711	-0.962564	0.168731
TERG_02711:I002	-	TERG_02711	-0.403536	0.368061
TERG_02712:I001	-	TERG_02712	-0.154517	0.659361
TERG_02712:I002	-	TERG_02712	-0.0065678	0.981099
TERG_02712:I003	-	TERG_02712	0.0817342	0.794104
TERG_02719:I001	-	TERG_02719	-0.00450886	0.737082
TERG_02719:I002	-	TERG_02719	-0.504912	0.72679
TERG_02719:I003	-	TERG_02719	-0.981503	0.264482
TERG_02719:I004	-	TERG_02719	1.08836	0.139903
TERG_02719:I005	-	TERG_02719	1.55529	0.0614566
TERG_02723:I002	-	TERG_02723	0.29379	0.526345
TERG_02724:I001	-	TERG_02724	-0.0312478	0.928172
TERG_02724:I002	-	TERG_02724	-0.201886	0.75046
TERG_02728:I001	-	TERG_02728	-0.00145059	0.996666
TERG_02728:I002	-	TERG_02728	-0.48188	0.10187
TERG_02730:I002	-	TERG_02730	0.274197	0.470497
TERG_02735:I002	-	TERG_02735	-0.407531	0.475811
TERG_02735:I003	-	TERG_02735	-0.563116	0.293944
TERG_02735:I004	-	TERG_02735	1.28947	0.0551506
TERG_02735:I008	-	TERG_02735	0.254082	0.761318
TERG_02736:I001	-	TERG_02736	0.730148	0.0642475
TERG_02736:I002	-	TERG_02736	0.436403	0.167948
TERG_02737:I001	-	TERG_02737	1.18197	0.112239
TERG_02737:I002	-	TERG_02737	-0.140809	0.751186
TERG_02737:I003	-	TERG_02737	0.436007	0.493598
TERG_02737:I004	-	TERG_02737	0.599835	0.161044
TERG_02740:I001	-	TERG_02740	0.758231	0.109514
TERG_02744:I002	-	TERG_02744	0.21559	0.732964
TERG_02747:I001	-	TERG_02747	-0.0918907	0.92404
TERG_02752:I004	-	TERG_02752	0.820214	0.0303164
TERG_02755:I004	-	TERG_02755	-0.163272	0.722151
TERG_02758:I001	-	TERG_02758	0.475033	0.269729
TERG_02758:I002	-	TERG_02758	0.21794	0.578394
TERG_02758:I003	-	TERG_02758	-0.807652	0.086596
TERG_02758:I004	-	TERG_02758	0.138311	0.753056
TERG_02761:I002	-	TERG_02761	0.197751	0.550449
TERG_02768:I003	-	TERG_02768	-0.0502521	0.858997
TERG_02770:I001	-	TERG_02770	0.00666571	0.973751
TERG_02770:I002	-	TERG_02770	0.164379	0.714521
TERG_02770:I003	-	TERG_02770	-0.0329729	0.886436
TERG_02773:I001	-	TERG_02773	0.106362	0.777988
TERG_02773:I002	-	TERG_02773	1.26463	0.00300092
TERG_02773:I003	-	TERG_02773	0.362655	0.377772
TERG_02785:I001	-	TERG_02785	-0.506881	0.137805
TERG_02785:I002	-	TERG_02785	0.162961	0.619178
TERG_02786:I001	-	TERG_02786	0.337893	0.211217
TERG_02786:I002	-	TERG_02786	0.242335	0.363025
TERG_02786:I003	-	TERG_02786	0.294559	0.303799
TERG_02786:I004	-	TERG_02786	0.113326	0.677814
TERG_02786:I005	-	TERG_02786	0.048934	0.857223
TERG_02792:I001	-	TERG_02792	-1.62579	0.0208696
TERG_02797:I002	-	TERG_02797	-0.207623	0.704516
TERG_02798:I001	-	TERG_02798	-1.1749	0.176242
TERG_02798:I002	-	TERG_02798	0.429204	0.626336
TERG_02828:I001	-	TERG_02828	-0.103013	0.816709
TERG_02828:I002	-	TERG_02828	0.273193	0.619513
TERG_02828:I003	-	TERG_02828	0.695568	0.174656
TERG_02831:E003	IR	TERG_02831	0.0942044	0.809071
TERG_02833:I001	-	TERG_02833	-0.895955	0.11201
TERG_02833:I003	-	TERG_02833	0.14436	0.642089
TERG_02835:I001	-	TERG_02835	-0.116062	0.846026
TERG_02835:I002	-	TERG_02835	-0.0582206	0.848834
TERG_02835:I003	-	TERG_02835	0.0616666	0.845919
TERG_02838:I001	-	TERG_02838	-0.14186	0.759551
TERG_02838:I002	-	TERG_02838	0.261955	0.562902
TERG_02838:I003	-	TERG_02838	-0.153927	0.708927
TERG_02838:I004	-	TERG_02838	-0.277424	0.466324
TERG_02843:I001	-	TERG_02843	-3.04362	0.00194711
TERG_02843:I002	-	TERG_02843	0.858646	0.440324
TERG_02844:I001	-	TERG_02844	-0.417823	0.471384
TERG_02848:I001	-	TERG_02848	1.56445	0.000130938
TERG_02848:I003	-	TERG_02848	-0.312975	0.579614
TERG_02849:I001	-	TERG_02849	-1.90559	0.0475169
TERG_02849:I002	-	TERG_02849	-2.28709	0.00762106
TERG_02849:I004	-	TERG_02849	-0.297445	0.581903
TERG_02853:I003	-	TERG_02853	-0.137427	0.736666
TERG_02854:I002	-	TERG_02854	-0.407791	0.433654
TERG_02857:I001	-	TERG_02857	0.472011	0.397825
TERG_02857:I003	-	TERG_02857	0.776665	0.145714
TERG_02862:I001	-	TERG_02862	0.333589	0.475982
TERG_02862:I002	-	TERG_02862	0.570394	0.194745
TERG_02863:I003	-	TERG_02863	0.496714	0.38935
TERG_02868:I002	-	TERG_02868	-0.386006	0.50558
TERG_02871:I001	-	TERG_02871	0.654151	0.325625
TERG_02871:I002	-	TERG_02871	-0.197237	0.632638
TERG_02871:I003	-	TERG_02871	-0.40809	0.477101
TERG_02871:I004	-	TERG_02871	-0.580536	0.0771228
TERG_02875:I003	-	TERG_02875	0.174318	0.766746
TERG_02878:E003	IR	TERG_02878	0.24741	0.428514
TERG_02878:I001	-	TERG_02878	0.138969	0.769924
TERG_02882:I001	-	TERG_02882	0.738952	0.042935
TERG_02882:I002	-	TERG_02882	0.0552279	0.852006
TERG_02884:I001	-	TERG_02884	0.956882	0.0216192
TERG_02884:I002	-	TERG_02884	0.221649	0.47472
TERG_02884:I003	-	TERG_02884	1.10185	0.00557735
TERG_02885:E010	IR	TERG_02885	-0.37349	0.380033
TERG_02885:E013	IR	TERG_02885	-0.354777	0.410728
TERG_02885:I001	-	TERG_02885	0.140344	0.708886
TERG_02885:I002	-	TERG_02885	-0.34261	0.349045
TERG_02885:I003	-	TERG_02885	-0.206391	0.544911
TERG_02885:I004	-	TERG_02885	-0.553899	0.144621
TERG_02885:I005	-	TERG_02885	-0.550994	0.220182
TERG_02885:I006	-	TERG_02885	-1.20949	0.0264807
TERG_02885:I007	-	TERG_02885	-0.276575	0.543305
TERG_02891:I002	-	TERG_02891	1.12003	0.067187
TERG_02894:I001	-	TERG_02894	0.125989	0.689382
TERG_02894:I002	-	TERG_02894	0.822487	0.103661
TERG_02895:I002	-	TERG_02895	0.335548	0.272398
TERG_02897:I001	-	TERG_02897	0.795417	0.0492525
TERG_02897:I002	-	TERG_02897	0.241537	0.641723
TERG_02900:I001	-	TERG_02900	-0.440101	0.477456
TERG_02900:I002	-	TERG_02900	-0.313857	0.353201
TERG_02906:I001	-	TERG_02906	0.147307	0.527836
TERG_02906:I002	-	TERG_02906	-0.333152	0.566177
TERG_02909:I001	-	TERG_02909	-0.594018	0.26324
TERG_02917:I002	-	TERG_02917	0.0625831	0.876976
TERG_02917:I003	-	TERG_02917	0.314269	0.40356
TERG_02918:I001	-	TERG_02918	-0.847431	0.109386
TERG_02918:I002	-	TERG_02918	-0.322819	0.442541
TERG_02918:I003	-	TERG_02918	0.0611428	0.916075
TERG_02922:E003	IR	TERG_02922	0.278212	0.603477
TERG_02922:E006	IR	TERG_02922	-0.542354	0.222661
TERG_02922:E008	IR	TERG_02922	0.602027	0.310866
TERG_02922:E010	IR	TERG_02922	0.224769	0.411316
TERG_02922:I002	-	TERG_02922	0.271988	0.504632
TERG_02923:E005	IR	TERG_02923	0.30978	0.417178
TERG_02923:I001	-	TERG_02923	-0.422808	0.540672
TERG_02926:I003	-	TERG_02926	-0.0900878	0.828191
TERG_02937:I001	-	TERG_02937	1.40233	0.0149282
TERG_02939:E003	IR	TERG_02939	-0.311594	0.433841
TERG_02939:E005	IR	TERG_02939	-0.043845	0.947609
TERG_02940:I001	-	TERG_02940	-0.232381	0.578341
TERG_02943:I003	-	TERG_02943	0.0979323	0.877401
TERG_02949:I001	-	TERG_02949	-0.306083	0.698129
TERG_02949:I002	-	TERG_02949	-0.0825533	0.857319
TERG_02951:I001	-	TERG_02951	0.597941	0.21981
TERG_02951:I002	-	TERG_02951	0.357048	0.559983
TERG_02960:I004	-	TERG_02960	0.32077	0.381977
TERG_02960:I005	-	TERG_02960	0.273712	0.468893
TERG_02960:I007	-	TERG_02960	-0.286452	0.540629
TERG_02960:I009	-	TERG_02960	-0.307915	0.453118
TERG_02962:I003	-	TERG_02962	0.391567	0.390045
TERG_02967:I001	-	TERG_02967	-1.22589	0.0267579
TERG_02969:I001	-	TERG_02969	0.507836	0.264265
TERG_02969:I002	-	TERG_02969	-0.312911	0.467827
TERG_02970:I001	-	TERG_02970	-0.633556	0.193476
TERG_02970:I002	-	TERG_02970	0.0157029	0.963489
TERG_02970:I003	-	TERG_02970	-0.280457	0.520148
TERG_02970:I004	-	TERG_02970	-0.681043	0.292826
TERG_02971:I001	-	TERG_02971	0.00871293	0.978051
TERG_02971:I002	-	TERG_02971	0.323447	0.477519
TERG_02971:I003	-	TERG_02971	-0.0955245	0.79043
TERG_02971:I004	-	TERG_02971	0.960382	0.0656755
TERG_02973:I001	-	TERG_02973	-1.17075	0.0185125
TERG_02973:I002	-	TERG_02973	-1.16724	0.0391026
TERG_02973:I003	-	TERG_02973	-3.94111	2.36925e-08
TERG_02974:I002	-	TERG_02974	0.289633	0.514752
TERG_02974:I003	-	TERG_02974	-0.611167	0.223047
TERG_02974:I004	-	TERG_02974	-1.70397	0.0046153
TERG_02977:I003	-	TERG_02977	0.0353989	0.924661
TERG_02977:I004	-	TERG_02977	0.178182	0.665323
TERG_02982:E005	IR	TERG_02982	-0.317176	0.337719
TERG_02987:E005	IR	TERG_02987	-0.18715	0.679167
TERG_02987:I001	-	TERG_02987	0.380704	0.555445
TERG_02996:I001	-	TERG_02996	-0.991088	0.0749474
TERG_02996:I002	-	TERG_02996	-1.51285	0.00170663
TERG_03003:I001	-	TERG_03003	1.17525	0.0437711
TERG_03012:I002	-	TERG_03012	-0.072873	0.828544
TERG_03013:I001	-	TERG_03013	-0.0457496	0.913879
TERG_03013:I002	-	TERG_03013	-0.0860232	0.836386
TERG_03014:I001	-	TERG_03014	-0.0310013	0.939874
TERG_03027:I002	-	TERG_03027	-1.02453	0.173648
TERG_03027:I003	-	TERG_03027	-0.314439	0.566724
TERG_03038:I003	-	TERG_03038	0.197872	0.589225
TERG_03039:I002	-	TERG_03039	0.109279	0.726684
TERG_03040:E002	IR	TERG_03040	1.47097	1.90891e-05
TERG_03040:I002	-	TERG_03040	2.1644	1.01415e-06
TERG_03040:I003	-	TERG_03040	1.06553	0.0805332
TERG_03041:I001	-	TERG_03041	0.0183449	0.974253
TERG_03041:I002	-	TERG_03041	-0.125407	0.790534
TERG_03041:I003	-	TERG_03041	-0.0279941	0.953284
TERG_03041:I004	-	TERG_03041	0.407972	0.334725
TERG_03041:I005	-	TERG_03041	-0.682421	0.203445
TERG_03041:I006	-	TERG_03041	-0.462321	0.268762
TERG_03041:I007	-	TERG_03041	-0.506049	0.261424
TERG_03042:I004	-	TERG_03042	0.890559	0.124888
TERG_03043:E003	IR	TERG_03043	-2.36746	0.000268701
TERG_03043:I001	-	TERG_03043	-0.571896	0.253059
TERG_03050:I001	-	TERG_03050	0.289957	0.332898
TERG_03050:I002	-	TERG_03050	0.656621	0.0271979
TERG_03055:I001	-	TERG_03055	-0.272281	0.373312
TERG_03055:I002	-	TERG_03055	-0.369455	0.236384
TERG_03055:I003	-	TERG_03055	-0.217018	0.499378
TERG_03055:I004	-	TERG_03055	-0.703621	0.0238177
TERG_03055:I005	-	TERG_03055	-0.797926	0.0183362
TERG_03055:I006	-	TERG_03055	-0.719477	0.0396443
TERG_03055:I007	-	TERG_03055	-0.585642	0.088874
TERG_03057:I001	-	TERG_03057	-0.0828735	0.86674
TERG_03064:I001	-	TERG_03064	-0.402751	0.282432
TERG_03064:I002	-	TERG_03064	0.314332	0.396555
TERG_03065:E004	IR	TERG_03065	0.622565	0.0639311
TERG_03065:E006	IR	TERG_03065	0.335085	0.522394
TERG_03065:E008	IR	TERG_03065	0.143568	0.780206
TERG_03065:I001	-	TERG_03065	0.111275	0.825085
TERG_03065:I005	-	TERG_03065	0.428685	0.445319
TERG_03068:I001	-	TERG_03068	0.463816	0.08029
TERG_03068:I002	-	TERG_03068	0.0616532	0.826767
TERG_03070:I001	-	TERG_03070	0.0832433	0.83403
TERG_03070:I002	-	TERG_03070	-0.0314306	0.926251
TERG_03076:I001	-	TERG_03076	0.00739132	0.980577
TERG_03076:I002	-	TERG_03076	0.0139993	0.960069
TERG_03078:E002	IR	TERG_03078	0.397854	0.28787
TERG_03078:E005	IR	TERG_03078	0.27405	0.468593
TERG_03078:E009	IR	TERG_03078	0.180328	0.669907
TERG_03078:E011	IR	TERG_03078	0.0342973	0.916786
TERG_03078:I002	-	TERG_03078	0.147439	0.742591
TERG_03081:I001	-	TERG_03081	-2.01056	0.00170391
TERG_03081:I003	-	TERG_03081	0.0392153	0.929664
TERG_03082:E003	IR	TERG_03082	-0.0889671	0.876102
TERG_03083:I001	-	TERG_03083	-0.0334353	0.932318
TERG_03083:I002	-	TERG_03083	-0.476846	0.363562
TERG_03085:I002	-	TERG_03085	-0.134769	0.595521
TERG_03086:I001	-	TERG_03086	0.941027	0.185339
TERG_03086:I002	-	TERG_03086	1.45164	0.00577807
TERG_03086:I005	-	TERG_03086	0.605231	0.240964
TERG_03087:I002	-	TERG_03087	-0.0235695	0.957277
TERG_03087:I003	-	TERG_03087	-0.518297	0.0135037
TERG_03097:I001	-	TERG_03097	-0.018906	0.966686
TERG_03097:I002	-	TERG_03097	-0.0617103	0.847752
TERG_03101:I001	-	TERG_03101	1.74939	0.0150571
TERG_03101:I002	-	TERG_03101	-0.300766	0.571046
TERG_03102:I002	-	TERG_03102	0.497355	0.240244
TERG_03103:I003	-	TERG_03103	-0.833467	0.00186088
TERG_03107:I001	-	TERG_03107	0.441783	0.212747
TERG_03107:I002	-	TERG_03107	0.0531691	0.898954
TERG_03114:I005	-	TERG_03114	-0.664883	0.254579
TERG_03116:I001	-	TERG_03116	-1.05242	0.064045
TERG_03116:I002	-	TERG_03116	-0.128395	0.806513
TERG_03116:I003	-	TERG_03116	-0.763013	0.115362
TERG_03116:I004	-	TERG_03116	-0.270869	0.54892
TERG_03118:E005	IR	TERG_03118	0.532872	0.248583
TERG_03119:I001	-	TERG_03119	0.0725946	0.834429
TERG_03120:I001	-	TERG_03120	0.157706	0.627993
[truncated: 4,232 more rows]
